# Supplementary material for: Molecular cloning and characterization of GhERF105, a gene contributing to the regulation of gland formation in upland cotton (Gossypium hirsutum L.)
Source: BMC Plant Biol. 2021 Feb 18;21:102. doi: 10.1186/s12870-021-02846-5 (PMC7893949; doi:10.1186/s12870-021-02846-5)
Supplement: Supplementary file 1 — Additional file 1 Table S1 The downregulated DEGs between Z12 and Z12XW. Table S2 The downregulated DEGs between L7 and L7XW. Table S3 Categories of transcription factors in DEGs. Table S4 List of primers used for cloning GhERF105. Table S5 Primer of Real-time PCR used in the expression analysis of GhERF105 and other genes. Table S6 List of primers used in VIGS experiment. Table S7 List of primers used in subcellular localization. Table S8 List of primers used in transactivation activity experiment. [file 12870_2021_2846_MOESM1_ESM.xls]

## Sheet: Suppl Table 1
Table S1 The downregulated DEG between Z12 and Z12XW
Gene ID	baseMean	log2FoldChange	Z12	Z12XW
GH_A05G0058	266.389	1.00042	0.917772	0.404734
GH_A04G1485	252.193	1.00061	1.20099	0.530445
GH_D01G1911	1248.78	1.00065	2.78201	1.22271
GH_A06G1152	353.935	1.00088	0.890357	0.390156
GH_D11G0364	588.247	1.00127	0.607589	0.266234
GH_D02G0509	566.38	1.00127	2.42382	1.06669
GH_A05G2380	708.466	1.00163	1.08241	0.476733
GH_D10G1098	285.804	1.0028	0.624816	0.274294
GH_A11G0883	801.74	1.0036	7.83477	3.44795
GH_A05G4198	664.477	1.00365	1.07153	0.46951
GH_A03G1890	407.101	1.00438	2.0829	0.911438
GH_A02G1516	544.628	1.0062	2.97179	1.29902
GH_A12G0042	895.375	1.0069	5.84968	2.55896
GH_A11G2760	515.159	1.00723	2.94018	1.28333
GH_D06G0486	675.219	1.0077	2.54557	1.11309
GH_D07G0368	888.399	1.00857	2.86897	1.25722
GH_D03G0322	2752.38	1.00906	16.4113	7.19351
GH_D12G0457	250.029	1.00925	0.750391	0.327191
GH_D10G2393	420.662	1.00986	1.84309	0.801927
GH_D10G2452	340.773	1.01053	1.36806	0.600665
GH_D03G1506	244.262	1.01085	0.84418	0.367549
GH_A06G2317	241.146	1.01159	1.55722	0.682612
GH_A11G1933	568.358	1.0117	7.83568	3.4427
GH_D06G1334	3080.86	1.0123	11.3975	4.96899
GH_D12G2864	314.643	1.01313	1.33279	0.580661
GH_A10G0118	484.376	1.01313	0.883527	0.385493
GH_A08G1876	555.473	1.01328	0.361199	0.156369
GH_D12G0460	3240.09	1.01399	15.3625	6.68859
GH_A12G2013	624.096	1.01479	1.56783	0.682238
GH_D02G0235	1205.77	1.01508	5.33555	2.32263
GH_D10G1651	1730.86	1.01532	4.99733	2.17585
GH_A09G1106	342.103	1.01581	5.2797	2.30768
GH_D01G1741	862.272	1.01602	2.41269	1.05063
GH_A05G0225	805.53	1.0176	6.77551	2.96542
GH_A12G0381	446.691	1.01779	1.2743	0.551266
GH_D12G1148	920.789	1.01804	2.73975	1.18737
GH_A01G1835	301.3	1.01835	1.46949	0.638125
GH_D05G1137	1593.52	1.01845	2.96358	1.28663
GH_A02G1651	708.31	1.01959	4.92032	2.1376
GH_D06G1013	243.751	1.01967	1.31471	0.57438
GH_A10G2624	453.388	1.01981	1.67653	0.733302
GH_D07G0321	730.605	1.02006	2.65992	1.15441
GH_D13G1048	625.59	1.02106	1.95126	0.844524
GH_D04G0212	1009.67	1.02106	3.68443	1.59621
GH_D06G2103	348.758	1.02182	2.41356	1.05076
GH_D02G1109	384.09	1.02198	2.95574	1.28619
GH_D10G1006	1335.46	1.0221	19.7259	8.60229
GH_A05G1781	669.328	1.02498	2.71658	1.1748
GH_D12G2654	671.697	1.02586	5.05178	2.18092
GH_D04G2004	347.677	1.02656	1.44134	0.621199
GH_A06G1995	2082.87	1.02784	8.96312	3.87706
GH_D12G0478	639.055	1.0279	1.22796	0.527888
GH_D12G0341	1100.7	1.02829	3.3038	1.42336
GH_D01G1264	372.22	1.02872	2.05375	0.891165
GH_A13G1593	541.493	1.02906	2.32106	0.996735
GH_A03G1306	852.503	1.02943	2.76306	1.1926
GH_D03G1364	429.371	1.02956	1.92084	0.827694
GH_A11G2026	425.115	1.02973	1.13044	0.489078
GH_A12G2367	1092.53	1.03029	2.65577	1.14232
GH_A11G0359	365.672	1.03102	1.43027	0.614474
GH_D05G1316	332.769	1.03131	2.01956	0.867477
GH_A13G2166	1181.59	1.03155	3.29859	1.43893
GH_A12G1278	362.734	1.03199	1.53443	0.66107
GH_A06G2095	675.591	1.03234	1.95417	0.836864
GH_D09G0238	767.258	1.03315	4.55244	1.95626
GH_A11G1437	582.023	1.03326	1.29174	0.554503
GH_D02G2054	370.174	1.0337	1.81491	0.782653
GH_A01G0166	334.43	1.0337	2.18556	0.941081
GH_A05G0049	1171.91	1.03434	5.30661	2.28665
GH_D09G1829	297.051	1.0347	0.368812	0.159589
GH_D05G1418	621.019	1.03592	2.72086	1.16494
GH_A11G3275	543.041	1.03668	2.08882	0.898916
GH_A05G2189	634.066	1.03675	0.840502	0.359799
GH_A09G2649	474.898	1.0369	1.57702	0.677547
GH_D05G3553	251.72	1.03699	1.134	0.48829
GH_A12G0659	430.413	1.03706	2.86165	1.2266
GH_A03G0523	244.999	1.03745	4.40919	1.89818
GH_A10G1418	1003.11	1.03745	2.8678	1.2301
GH_D06G1525	341.593	1.03793	1.55742	0.668853
GH_D12G1462	1065.38	1.03877	5.68252	2.42941
GH_A07G2276	1330.26	1.03906	3.36311	1.43822
GH_D05G0088	227.135	1.03941	1.06629	0.456725
GH_D08G0349	348.41	1.04061	0.790035	0.338803
GH_D05G0775	415.974	1.04061	1.44841	0.618853
GH_D03G0845	441.056	1.04077	1.83681	0.785769
GH_A03G0777	394.03	1.04085	1.3165	0.561385
GH_D06G1891	380.542	1.04106	0.87173	0.373611
GH_A10G0236	256.204	1.04143	1.16694	0.498737
GH_A04G0952	450.943	1.04143	1.13456	0.486177
GH_A12G1449	862.149	1.04167	4.36118	1.86818
GH_A06G2009	941.863	1.04184	2.39683	1.02637
GH_A01G1143	871.252	1.04229	2.88553	1.22946
GH_A08G2519	723.331	1.04291	3.35817	1.43852
GH_A11G3761	286.756	1.04332	5.13389	2.23244
GH_A09G1464	568.312	1.04378	2.05605	0.877662
GH_A04G1112	295.023	1.04567	0.899527	0.382477
GH_A07G0249	335.335	1.04567	1.01346	0.432995
GH_A12G2671	503.937	1.04567	0.738733	0.316121
GH_A08G1601	640.801	1.04567	1.99108	0.845515
GH_A08G0175	524.142	1.04567	2.10831	0.896067
GH_A11G3066	543.341	1.04655	2.83693	1.2124
GH_D05G3661	406.797	1.04665	1.70189	0.723485
GH_D03G0344	580.982	1.04865	0.971528	0.413487
GH_A05G1178	800.498	1.04894	2.21816	0.942374
GH_A05G0323	276.499	1.04903	0.490841	0.208363
GH_A05G0324	411.316	1.05176	1.50622	0.636652
GH_A03G1662	621.309	1.05194	5.70783	2.43707
GH_D09G1737	588.254	1.05195	10.5419	4.49881
GH_D08G2222	371.525	1.052	0.943673	0.40226
GH_A13G1822	223.581	1.05255	4.9892	2.14845
GH_D08G0363	302.416	1.05255	1.74593	0.736634
GH_D09G2351	332.994	1.05322	1.92816	0.826728
GH_A04G1757	574.759	1.05328	2.50566	1.06069
GH_A05G1004	260.842	1.05336	1.24569	0.529055
GH_D05G4049	752.492	1.05444	3.47695	1.47449
GH_D11G0028	670.577	1.05547	3.03969	1.28258
GH_D05G0512	474.725	1.05703	0.864342	0.364269
GH_A05G0264	294.904	1.05819	0.915339	0.387291
GH_A01G2099	3109.46	1.05856	17.0723	7.20453
GH_D04G1160	1434.43	1.06067	2.92086	1.23224
GH_D03G0483	730.178	1.06118	2.37907	1.00744
GH_D04G0536	355.409	1.06274	1.20636	0.506169
GH_A10G0576	605.714	1.06305	1.92081	0.80813
GH_D12G0905	384.855	1.06344	4.19107	1.76909
GH_A06G0864	401.023	1.06396	1.09186	0.457442
GH_A10G2429	1753.28	1.06396	4.59149	1.93162
GH_A09G2452	335.699	1.06479	2.92494	1.23604
GH_A12G1284	969.885	1.06647	4.74299	1.98924
GH_A09G2219	314.827	1.06863	0.951628	0.396757
GH_D07G0355	478.529	1.06975	1.27934	0.533349
GH_A13G1369	567.117	1.07005	2.69868	1.12885
GH_A07G1536	870.504	1.07095	1.5481	0.648566
GH_D11G2909	259.245	1.0711	1.09151	0.452808
GH_D07G0181	995.614	1.07166	2.24977	0.942757
GH_A04G1568	295.613	1.07166	2.19698	0.923968
GH_D11G0022	236.999	1.07291	1.04281	0.43612
GH_A12G2698	270.944	1.07341	1.88693	0.789269
GH_D11G0838	773.054	1.07514	1.30323	0.543296
GH_A09G1637	1307.85	1.07531	4.19294	1.74838
GH_D09G2571	516.424	1.07546	1.31696	0.546939
GH_D10G2267	302.453	1.07554	3.4249	1.42835
GH_D10G2417	805.135	1.07694	4.56305	1.90348
GH_D04G0575	523.303	1.07695	3.05929	1.27462
GH_A08G2390	584.607	1.07707	6.11807	2.56487
GH_D12G1311	785.714	1.07714	5.40238	2.26383
GH_D11G2946	571.829	1.07726	1.82592	0.759329
GH_D02G0147	390.771	1.07809	3.74337	1.56565
GH_A05G3701	564.034	1.07809	1.26197	0.524577
GH_D11G3795	285.9	1.08123	0.976995	0.408533
GH_D08G1916	213.033	1.08242	1.58647	0.662025
GH_D03G1832	338.331	1.08266	0.997653	0.417615
GH_A03G0319	803.781	1.08284	1.8291	0.760832
GH_A11G0348	334.12	1.08325	2.70964	1.13215
GH_A12G1153	2419.81	1.08334	6.94775	2.88216
GH_D05G2604	445.286	1.0838	10.3454	4.35873
GH_A11G2576	225.166	1.08401	1.0637	0.44065
GH_A01G0767	365.222	1.08432	2.30412	0.952659
GH_D09G1814	829.667	1.08504	2.26893	0.938982
GH_A08G2541	490.519	1.0865	2.14185	0.888878
GH_D06G2333	743.636	1.08825	1.95141	0.80492
GH_D09G0814	584.595	1.08977	1.46845	0.604749
GH_A05G4298	379.915	1.08977	1.21985	0.505656
GH_D05G1625	1210.98	1.09081	7.99074	3.30062
GH_A12G1248	1226.88	1.09131	3.15214	1.29904
GH_D07G1666	421.811	1.09259	1.27953	0.527887
GH_A10G1467	845.215	1.09372	3.53315	1.45467
GH_A12G1469	186.098	1.09403	2.05001	0.849825
GH_D07G0609	613.402	1.09441	3.18354	1.31013
GH_A13G0475	441.358	1.09458	5.69518	2.36447
GH_A05G1193	333.966	1.09579	3.18137	1.31036
GH_A05G2495	398.776	1.09661	1.01587	0.418013
GH_D06G0142	225.704	1.09744	5.65879	2.3344
GH_D12G0178	800.892	1.09764	1.35191	0.556832
GH_A11G2877	240.527	1.09885	0.974	0.398151
GH_A09G1535	424.132	1.09946	0.699577	0.288368
GH_D01G2180	882.799	1.09951	2.82304	1.15665
GH_D06G0421	617.417	1.10031	2.44897	1.00715
GH_D01G1868	170.168	1.10081	0.745372	0.306136
GH_A07G0370	585.352	1.10151	2.17446	0.893595
GH_D10G2710	310.7	1.10164	4.0274	1.65274
GH_A05G0788	385.211	1.10185	1.27864	0.526842
GH_A11G3604	263.852	1.10194	1.25563	0.516986
GH_A05G3819	380.906	1.10194	1.18644	0.48792
GH_A03G2446	498.479	1.10199	3.88235	1.59342
GH_D02G0057	343.472	1.10497	0.967656	0.398146
GH_A08G0161	1289.74	1.10587	3.34981	1.36956
GH_D04G1251	639.097	1.10747	2.96744	1.21399
GH_D03G1094	193.43	1.1098	0.78943	0.321821
GH_D11G1816	283.308	1.1098	3.38823	1.38769
GH_A13G0114	789.509	1.11001	16.9282	6.95864
GH_A08G2224	422.666	1.1111	0.950378	0.387271
GH_A06G2049	1163.42	1.1143	3.10308	1.26251
GH_A12G1986	479.146	1.11494	4.38773	1.7821
GH_A09G2364	579.156	1.1154	2.02745	0.824155
GH_A08G2084	783.81	1.11565	3.02428	1.22931
GH_A07G1125	211.161	1.11576	1.60184	0.642145
GH_A09G1371	220.284	1.11698	0.88212	0.360081
GH_D11G3650	416.249	1.1172	1.65981	0.670911
GH_D09G2332	2576.42	1.11779	5.09409	2.06065
GH_A07G1452	813.831	1.11838	2.09576	0.847821
GH_D05G0229	725.408	1.12	10.8531	4.40714
GH_D04G0853	1230.55	1.12047	4.03941	1.63225
GH_D03G1263	1025.13	1.12116	1.81695	0.734734
GH_D13G2440	272.614	1.12229	1.19237	0.482209
GH_D10G1944	499.755	1.12248	2.89717	1.17361
GH_D12G1520	499.558	1.1229	0.333074	0.133551
GH_A12G2664	628.851	1.12318	6.29117	2.538
GH_A01G1044	241.499	1.12355	1.79276	0.723281
GH_A04G0704	2616.04	1.12363	10.059	4.05857
GH_A11G0255	1029.62	1.12601	2.1376	0.85899
GH_A09G2142	377.594	1.12621	1.55533	0.62547
GH_A13G2135	359.976	1.1269	1.72933	0.698534
GH_A09G2539	892.026	1.12767	1.10948	0.444453
GH_A10G2431	1007.12	1.12855	3.87338	1.55689
GH_A10G1392	306.559	1.12885	0.888121	0.356061
GH_D06G0844	808.623	1.12893	2.27989	0.919163
GH_D03G1018	326.54	1.13056	1.8724	0.754046
GH_A09G1877	252.008	1.13056	0.473893	0.188631
GH_D09G0788	658.878	1.13363	2.31692	0.928831
GH_A03G1603	646.134	1.13523	1.65441	0.662389
GH_D09G2239	262.942	1.1373	1.28836	0.516633
GH_A10G0492	193.864	1.13803	68.4562	30.3451
GH_A02G1005	215.428	1.13846	0.890633	0.35615
GH_A11G0926	956.574	1.13856	2.08091	0.831161
GH_D12G2382	1395.55	1.14217	3.72013	1.48101
GH_A05G3302	225.633	1.14263	0.859895	0.343477
GH_D02G1689	541.409	1.14482	1.10695	0.437522
GH_D05G0795	230.058	1.14695	0.999576	0.398396
GH_A10G1421	317.669	1.14695	1.23704	0.488887
GH_D11G2541	423.001	1.14784	0.7858	0.311386
GH_D11G2550	234.365	1.14917	1.39726	0.554995
GH_A05G2194	535.738	1.14917	2.00065	0.790914
GH_A06G2109	537.976	1.15005	1.16497	0.462606
GH_D11G0624	337.489	1.15172	2.07184	0.820846
GH_A08G2212	318.754	1.15209	0.937835	0.369389
GH_D13G0346	230.972	1.15433	0.754087	0.294281
GH_A05G2541	191.252	1.15609	2.89915	1.15465
GH_A09G0456	151.036	1.15609	2.441	0.957914
GH_D04G1280	727.606	1.15653	5.11609	2.02144
GH_A13G1522	205.73	1.15794	2.15641	0.852528
GH_A03G0846	304.504	1.1583	1.40439	0.555456
GH_A03G1808	646.941	1.15871	2.99429	1.1822
GH_D07G0267	218.317	1.16055	2.15808	0.850117
GH_D10G2776	2933.38	1.16058	5.01601	1.97155
GH_D12G0322	386.91	1.16324	1.11613	0.439668
GH_A06G1094	392.724	1.16367	1.41049	0.556472
GH_A13G0369	175.014	1.16532	0.844175	0.335094
GH_A07G0788	522.773	1.16773	0.97378	0.380969
GH_A09G0299	325.244	1.16803	0.704484	0.274624
GH_D11G2065	499.502	1.16869	1.31694	0.51301
GH_D03G0175	192.363	1.16966	2.55281	1.00367
GH_D05G0571	468.893	1.16966	1.92438	0.752609
GH_D04G0113	372.515	1.16997	1.10871	0.433113
GH_D11G0806	596.542	1.1705	4.87854	1.90741
GH_D02G1773	737.395	1.17254	1.72816	0.673044
GH_D05G0331	326.719	1.17406	0.580328	0.22594
GH_A10G1483	697.701	1.17444	3.28943	1.28087
GH_D01G1559	2148.23	1.1756	5.66744	2.20268
GH_A12G1905	612.08	1.17665	2.2475	0.87109
GH_D02G0786	920.462	1.17793	1.91452	0.742706
GH_D01G0257	150.985	1.17825	1.54556	0.603656
GH_D11G3555	225.39	1.17881	0.426816	0.166517
GH_D05G3036	224.075	1.17881	1.04916	0.405972
GH_D04G0648	584.608	1.17893	1.87297	0.727986
GH_A09G1449	292.244	1.17919	1.63841	0.636738
GH_A10G1776	174	1.18024	0.674892	0.2643
GH_D01G1846	225.816	1.18118	0.376333	0.144592
GH_D06G2042	763.085	1.18118	2.31352	0.894057
GH_D12G0327	605.315	1.18209	2.47395	0.960436
GH_A01G0227	168.832	1.18234	2.20752	0.861644
GH_A07G0243	256.587	1.18317	1.59533	0.625567
GH_D04G0621	667.579	1.18327	1.74332	0.676101
GH_A12G1150	967.801	1.18342	2.69743	1.04545
GH_A02G2010	668.964	1.18434	1.96895	0.762069
GH_A01G0107	850.272	1.185	1.0938	0.421249
GH_A12G1916	480.992	1.1857	2.12691	0.824724
GH_A09G0133	472.481	1.1857	2.407	0.931277
GH_A12G0577	357.926	1.18659	1.56797	0.606215
GH_D11G2630	538.366	1.18745	2.34032	0.90577
GH_D02G1116	223.102	1.18827	3.94345	1.53313
GH_A07G1397	433.631	1.18902	1.42779	0.551406
GH_A08G2041	236.783	1.18935	1.13919	0.438949
GH_D07G1361	321.796	1.1902	1.42761	0.548696
GH_A12G2666	1337.83	1.1906	314.368	127.983
GH_A11G2459	307.514	1.19134	2.15713	0.8362
GH_D04G2109	804.234	1.19184	3.30779	1.27391
GH_D01G0019	203.054	1.19237	1.53649	0.590337
GH_A10G2652	1701.58	1.19383	7.04042	2.70513
GH_D04G0075	309.091	1.19422	0.911671	0.348844
GH_D11G3401	245.246	1.19447	1.70398	0.656465
GH_D11G1597	235.718	1.19641	0.904362	0.350258
GH_D10G0239	615.715	1.19665	7.61354	2.92287
GH_D10G2543	455.243	1.19907	0.476212	0.183039
GH_A03G0599	311.184	1.19907	1.54244	0.59086
GH_A07G0310	841.166	1.19921	2.73647	1.04791
GH_D10G2530	1046.55	1.19982	3.61038	1.38637
GH_A02G0211	405.203	1.2019	1.0207	0.38776
GH_A08G1217	688.103	1.20291	2.32291	0.885251
GH_A06G2295	964.887	1.20415	2.46692	0.938977
GH_D12G0727	203.612	1.20478	1.41904	0.545996
GH_D10G2760	252.227	1.20585	0.847093	0.322619
GH_A06G0475	343.807	1.20701	3.64596	1.39892
GH_D10G2777	633.676	1.20933	1.17962	0.447228
GH_A07G1177	835.595	1.21091	45.7012	17.4649
GH_A10G1709	192.145	1.21232	0.54659	0.209548
GH_A12G1116	981.267	1.21415	1.58458	0.600399
GH_D13G1549	451.771	1.21483	2.45096	0.932528
GH_D09G1205	276.743	1.21559	4.93112	1.88493
GH_D08G2550	432.586	1.21559	4.01539	1.53151
GH_D05G2401	583.978	1.21574	1.00825	0.379871
GH_D12G2727	6145.92	1.21622	12.7337	4.81381
GH_D02G0110	172.866	1.21749	0.653796	0.247183
GH_A11G1794	789.038	1.21749	1.6044	0.605586
GH_A12G0378	476.115	1.21749	2.46742	0.934022
GH_D11G0890	791.733	1.21881	1.09818	0.414087
GH_D08G1956	1223.69	1.22051	2.98381	1.12678
GH_D02G0032	432.611	1.22055	1.69063	0.638935
GH_D13G1827	495.226	1.22132	0.767381	0.290654
GH_D07G2406	183.661	1.22367	1.20542	0.449884
GH_A12G0086	502.466	1.22394	1.22452	0.45986
GH_D01G2189	4712.81	1.22437	7.64665	2.87733
GH_D10G0663	224.114	1.22442	1.87207	0.704687
GH_A09G1571	286.059	1.22565	1.44343	0.543147
GH_A11G1570	184.689	1.2259	1.2239	0.457204
GH_A07G0348	259.562	1.22602	0.744653	0.28188
GH_A03G1878	580.595	1.22744	1.6487	0.622453
GH_D08G0719	639.23	1.22754	1.68804	0.631646
GH_D02G2406	513.358	1.22767	2.71142	1.01712
GH_D07G1378	209.19	1.23009	1.70755	0.636927
GH_A04G1213	219.656	1.23009	0.671786	0.254576
GH_D05G1426	155.09	1.23009	1.84832	0.693738
GH_D11G3002	197.787	1.23009	2.17319	0.818241
GH_D04G0180	568.155	1.23009	1.34078	0.502591
GH_D10G1348	522.412	1.23009	1.33068	0.499533
GH_A08G0072	254.61	1.23365	1.78407	0.670529
GH_D10G0575	165.111	1.23439	1.53912	0.573581
GH_D06G2349	218.581	1.23497	1.40909	0.529895
GH_D05G1238	1205.9	1.23589	4.10127	1.52861
GH_D12G1349	499.991	1.23597	1.10171	0.410439
GH_D01G2480	466.351	1.23635	0.990337	0.368279
GH_A09G2664	514.728	1.23669	1.78158	0.66373
GH_A06G0873	498.909	1.24001	0.834227	0.310593
GH_A12G0230	218.179	1.24115	8.11593	3.11084
GH_A08G1700	937.044	1.24272	3.18401	1.18163
GH_A01G1155	280.777	1.24377	3.21414	1.19811
GH_A01G0307	1065.13	1.24377	37.0267	14.074
GH_D05G1637	354.373	1.2452	0.451538	0.164329
GH_D12G2008	335.54	1.2452	0.922869	0.340742
GH_D07G1384	504.715	1.24547	1.46054	0.540663
GH_D13G0304	594.864	1.24556	4.589	1.70246
GH_D12G1386	364.32	1.24561	1.96874	0.734028
GH_D03G1175	205.122	1.24575	2.76567	1.031
GH_A09G1261	168.488	1.24575	3.95607	1.49598
GH_D08G1524	593.626	1.24658	3.05557	1.12999
GH_A06G0084	463.785	1.24672	2.17135	0.805652
GH_A09G1159	133.921	1.24697	0.508613	0.188325
GH_D05G2191	200.889	1.24697	0.609157	0.224611
GH_A08G0841	2005.6	1.24772	6.03788	2.2351
GH_A06G1817	457.61	1.24801	3.49595	1.31988
GH_D04G1008	721.568	1.24871	1.53871	0.569554
GH_A03G0524	177.799	1.2492	1.83846	0.681159
GH_D01G2121	387.436	1.2492	2.36263	0.871395
GH_A12G2010	346.581	1.25027	0.869099	0.323299
GH_D04G0429	577.421	1.25056	1.70613	0.632536
GH_D07G1499	196.866	1.25212	0.868893	0.322483
GH_A13G0305	595.172	1.25258	5.27397	1.95249
GH_D05G0794	207.73	1.2533	1.02853	0.381206
GH_D13G2148	1128.2	1.25355	4.19616	1.55166
GH_D07G0127	387.181	1.25533	1.2095	0.446693
GH_A12G1965	245.948	1.25609	0.670308	0.24806
GH_D06G0726	292.53	1.25609	0.514969	0.186914
GH_A13G1381	397.393	1.25634	5.00526	1.84977
GH_D12G0666	372.173	1.25677	2.30626	0.85453
GH_D09G1224	425.742	1.25797	1.03959	0.384869
GH_D11G0678	1283.59	1.25814	4.47058	1.64228
GH_D03G1607	221.983	1.25866	1.44842	0.53535
GH_A05G2857	310.301	1.25866	1.86602	0.68311
GH_A10G1940	217.519	1.25924	0.652842	0.238944
GH_D09G2135	296.484	1.25924	1.15883	0.426454
GH_A10G0008	490.634	1.26105	1.06086	0.390192
GH_A04G1674	1758.74	1.26127	5.88325	2.15906
GH_D09G2152	436.979	1.2618	1.44878	0.528243
GH_A08G2601	506.998	1.26393	1.27961	0.466329
GH_D02G0877	572.998	1.26538	0.706527	0.258817
GH_D12G1046	467.319	1.26702	0.735285	0.268796
GH_D08G2381	301.396	1.26757	0.696331	0.255624
GH_A02G0057	339.383	1.26757	1.26825	0.464302
GH_A04G0403	221.702	1.26771	0.862556	0.315198
GH_A06G0749	334.521	1.26771	0.834575	0.307492
GH_D02G0520	205.57	1.26806	0.409438	0.150142
GH_A13G2554	154.201	1.26806	1.45388	0.531399
GH_A09G2061	696.935	1.26962	1.11834	0.411584
GH_A09G1725	235.7	1.27073	0.911313	0.33093
GH_A12G0950	570.819	1.27142	0.800188	0.290392
GH_D10G2212	1184.41	1.27184	3.1317	1.14215
GH_A09G0837	692.764	1.2721	2.23567	0.813052
GH_A12G2428	388.604	1.27466	2.61134	0.947278
GH_D09G2474	1048.13	1.27532	1.3717	0.499417
GH_D09G0168	399.473	1.27853	1.50663	0.544869
GH_A10G2098	1048.58	1.27873	2.9972	1.0842
GH_D02G1713	291.404	1.28303	858.139	399.425
GH_A13G0553	649.533	1.28306	2.84827	1.02751
GH_D03G1227	471.719	1.28403	1.64434	0.595742
GH_D11G0845	457.082	1.28502	0.970279	0.351525
GH_A12G1249	437.442	1.28668	0.895758	0.321253
GH_D06G2421	240.305	1.28668	2.33365	0.845653
GH_A05G1057	483.95	1.28775	0.836869	0.30006
GH_D05G2710	293.63	1.2882	1.21535	0.439157
GH_A11G0977	192.124	1.28899	4.2361	1.52786
GH_A05G1403	709.019	1.29004	2.2696	0.817775
GH_A01G2026	3830.11	1.29107	6.74733	2.42324
GH_A13G2455	528.069	1.29125	1.24213	0.445639
GH_A03G0037	161.854	1.29149	3.39383	1.23083
GH_D11G2760	1038.28	1.29208	2.10623	0.753577
GH_A04G0687	1131.3	1.29382	6.32426	2.2971
GH_D09G0813	934.489	1.2984	2.17662	0.77621
GH_D04G2021	1570.08	1.29857	4.88847	1.74731
GH_D08G1572	215.007	1.29895	2.01612	0.723574
GH_A12G2700	5427.57	1.30153	8.08121	2.88231
GH_D09G2306	534.254	1.30194	1.77139	0.631241
GH_A13G2451	289.181	1.3028	1.6101	0.573382
GH_D13G0113	1029.55	1.30326	22.1141	7.94017
GH_D08G2861	1314.03	1.30383	3.75441	1.33616
GH_D10G0047	672.517	1.30448	4.95915	1.76929
GH_A13G1214	256.415	1.30576	1.6975	0.606888
GH_D13G1159	248.611	1.31026	1.37575	0.487397
GH_D07G1391	192.293	1.31255	1.37712	0.489498
GH_A01G1987	240.907	1.31255	0.806559	0.287318
GH_A08G1510	987.234	1.31273	4.45139	1.57608
GH_A12G0169	386.77	1.31292	0.800383	0.283289
GH_D01G2081	305.615	1.31315	0.853656	0.300307
GH_A11G2734	1381.72	1.31324	2.83761	1.00198
GH_D13G0473	286.098	1.3138	4.38547	1.55805
GH_D12G2283	209.405	1.31416	1.69468	0.596857
GH_D13G1264	149.341	1.31534	2.27033	0.804667
GH_A02G1742	2443.72	1.31832	13.3314	4.7072
GH_D12G1302	983.572	1.31894	4.71219	1.66106
GH_A03G1391	197.854	1.3198	5.35895	1.92625
GH_A03G1797	619.081	1.31998	1.46627	0.51483
GH_A11G3453	476.466	1.32006	1.9273	0.681286
GH_A05G0110	331.868	1.32066	0.745752	0.262479
GH_A02G1971	447.648	1.32103	0.484781	0.169754
GH_A11G1488	495.681	1.3232	1.0197	0.352444
GH_D08G0164	245.752	1.3232	32.3586	11.7087
GH_D09G1320	305.115	1.32578	1.17221	0.409302
GH_A05G4154	389.604	1.32807	0.483829	0.16835
GH_D10G1422	479.348	1.32807	2.307	0.810423
GH_D05G2389	562.414	1.32807	1.19792	0.42119
GH_D11G0265	1058.57	1.3285	2.1129	0.740724
GH_D06G0622	810.389	1.33138	1.18036	0.412226
GH_A10G2285	1516.41	1.33188	3.93121	1.37149
GH_D08G0275	343.14	1.3323	0.948358	0.331061
GH_A12G1509	686.48	1.33266	0.36054	0.12636
GH_A05G2368	469.447	1.33335	1.34507	0.467272
GH_A06G0653	902.319	1.33337	1.42401	0.496286
GH_D08G2130	412.215	1.33377	1.02377	0.357156
GH_A05G3729	643.797	1.33573	2.10083	0.730927
GH_D05G0227	239.101	1.33701	0.876838	0.308977
GH_D09G2278	625.082	1.33701	2.12551	0.742901
GH_D13G1535	515.979	1.33798	1.35495	0.471295
GH_A05G3942	419.248	1.33932	1.15252	0.398977
GH_A08G1944	1273.87	1.3395	2.84414	0.985853
GH_D11G0965	1024.11	1.33958	2.15301	0.748868
GH_A04G0177	147.556	1.34112	1.82876	0.627908
GH_A12G0445	215.497	1.34112	0.610349	0.210556
GH_D13G2444	650.056	1.34326	1.65993	0.574518
GH_D07G2054	146.385	1.34557	0.774788	0.275352
GH_D02G1623	187.872	1.34557	1.46944	0.510182
GH_D07G1314	286.969	1.34557	0.683847	0.236136
GH_A07G0314	411.62	1.34585	4.21402	1.45667
GH_A12G2368	365.156	1.34597	5.29489	1.83557
GH_A10G2355	315.875	1.34674	1.28981	0.442629
GH_A05G0810	272.773	1.34874	0.859416	0.294704
GH_D11G1831	785.758	1.35177	1.60309	0.552774
GH_D13G0735	754.741	1.35383	3.26698	1.12813
GH_A03G2139	330.829	1.35396	0.686035	0.23508
GH_D06G2029	485.039	1.35562	3.40905	1.17563
GH_D11G2001	523.839	1.35609	0.766394	0.261307
GH_D05G2683	1567.51	1.35675	1.60556	0.549717
GH_A03G0227	191.64	1.35692	1.48598	0.512535
GH_D01G0562	315.857	1.35986	0.83249	0.284391
GH_D11G1328	721.196	1.35986	0.87376	0.298671
GH_A03G2235	435.992	1.36234	2.52099	0.863771
GH_D10G2152	1537.76	1.36364	3.25094	1.11024
GH_A11G0852	633.539	1.36445	0.9839	0.335841
GH_A12G0727	788.539	1.36447	1.61885	0.553737
GH_A06G0520	625.802	1.36461	1.90907	0.650712
GH_D03G1111	318.882	1.36594	1.25176	0.424921
GH_A02G1333	164.694	1.37079	0.869769	0.294121
GH_D10G0843	1974.98	1.37393	4.79827	1.62569
GH_A05G0647	565.109	1.37631	0.764245	0.259277
GH_D08G0095	289.082	1.37655	2.50013	0.849209
GH_D12G0030	1113.96	1.37723	2.4715	0.836015
GH_D02G0391	240.22	1.37947	0.873694	0.297937
GH_A13G2183	154.084	1.38065	1.05694	0.359795
GH_D04G0228	306.319	1.3811	0.393771	0.133388
GH_D01G0098	767.544	1.38154	0.99302	0.336229
GH_A07G1709	127.862	1.3821	1.18255	0.397312
GH_A01G0575	338.555	1.38285	0.959973	0.32411
GH_A11G1199	639.193	1.38442	2.00967	0.677524
GH_A12G2751	7518.72	1.3846	0.845836	0.280348
GH_D01G2068	463.343	1.38487	0.512975	0.173533
GH_D11G1052	393.663	1.38929	0.447996	0.151508
GH_D11G1381	157.992	1.39003	0.854107	0.290812
GH_D11G1874	1206.54	1.39064	1.06795	0.35744
GH_A03G1514	614.713	1.39083	1.27575	0.429767
GH_D02G0623	741.834	1.39104	6.11122	2.05291
GH_D06G1350	243.946	1.39405	750.864	325.237
GH_D06G2136	553.735	1.39448	1.63644	0.549196
GH_A05G1138	1936.15	1.39875	3.35294	1.11641
GH_A02G1229	186.851	1.39941	1.36537	0.453223
GH_D11G0034	182.565	1.40002	1.37812	0.461721
GH_D10G1183	112.876	1.4012	0.750471	0.254689
GH_A03G1864	1282.79	1.40138	2.07073	0.689378
GH_A05G1241	170.912	1.40566	0.877095	0.290238
GH_D10G2261	166.843	1.40697	1.8726	0.638117
GH_D05G2345	118.292	1.40697	0.713533	0.241013
GH_A04G1707	254.015	1.40824	0.87293	0.289524
GH_A05G0115	171.043	1.40906	0.941093	0.30985
GH_A01G1970	394	1.4123	0.6559	0.215331
GH_A10G0736	2343.86	1.41277	5.42753	1.79186
GH_A12G2552	352.297	1.41287	6.58096	2.1809
GH_D07G1313	218.327	1.41296	0.555846	0.181882
GH_D11G3375	165.853	1.41512	0.524343	0.173139
GH_D10G2149	913.928	1.41607	2.11601	0.69766
GH_D10G2036	237.744	1.41718	0.960597	0.316913
GH_A05G3602	1056.34	1.41888	2.71755	0.893065
GH_D13G2491	366.064	1.42006	0.861812	0.285298
GH_A13G1877	798.923	1.42061	0.90814	0.296673
GH_A09G0644	782.458	1.42274	1.17922	0.3854
GH_D09G0306	329.746	1.42366	0.863871	0.283702
GH_A08G0845	137.288	1.42601	0.450011	0.144052
GH_D09G1233	206.262	1.42601	1.88799	0.615878
GH_D10G2308	1677.21	1.42786	3.34625	1.09479
GH_D05G0644	572.012	1.42951	0.753664	0.244243
GH_A03G2190	159.53	1.4297	0.951192	0.310315
GH_D11G3652	717.684	1.43031	2.79099	0.909968
GH_D10G1896	145.218	1.43423	0.476189	0.153281
GH_D01G2350	98.4992	1.43709	1.13992	0.372418
GH_D13G2120	262.19	1.43799	1.52579	0.493403
GH_A11G1305	810.13	1.43989	0.947643	0.307022
GH_D05G0358	642.699	1.44051	2.81999	0.915745
GH_A09G0643	781.863	1.44095	15.661	5.14742
GH_D08G2594	512.528	1.44113	1.38373	0.449652
GH_D01G1146	281.977	1.44422	0.831366	0.264596
GH_D13G0024	720.553	1.44683	5.35829	1.73096
GH_A05G0316	206.269	1.44768	0.871416	0.282438
GH_D11G1471	619.942	1.4536	1.39484	0.447885
GH_D13G2087	130.236	1.45565	3.21238	1.04429
GH_D10G0012	534.69	1.45647	1.35995	0.435837
GH_D01G1004	1207.66	1.45947	1.93168	0.615152
GH_D10G2096	143.141	1.46071	0.943015	0.302916
GH_D05G2131	224.958	1.46142	1.03225	0.330974
GH_D01G0895	1653.43	1.46299	1.71303	0.546103
GH_D11G0009	203.848	1.46456	1.05173	0.332648
GH_A12G0208	143.507	1.46456	0.588729	0.190173
GH_D11G1334	873.257	1.46834	0.956174	0.303316
GH_D06G2156	1248.01	1.46847	0.923119	0.293347
GH_D05G2220	552.718	1.46847	2.43279	0.770322
GH_D10G0483	109.485	1.47004	0.547328	0.175902
GH_A06G2111	1002.93	1.47004	0.984985	0.312472
GH_A13G2314	356.693	1.47237	1.0777	0.343401
GH_D03G1705	90.9553	1.47451	0.973024	0.310116
GH_A06G0912	723.376	1.47585	1.54096	0.484289
GH_D11G3627	169.559	1.47701	0.697679	0.217825
GH_D12G2749	104.534	1.47753	1.60543	0.505473
GH_D04G0857	1107.35	1.47848	2.30753	0.729163
GH_D10G2528	1397.98	1.47848	4.11875	1.29916
GH_A05G4037	303.283	1.47932	1.51942	0.475859
GH_A09G0728	100.281	1.48042	1.56973	0.488538
GH_D06G0067	329.388	1.48074	0.786068	0.247612
GH_A05G2662	1535.67	1.48145	1.70264	0.536458
GH_A12G0730	2037.2	1.48321	3.04079	0.956534
GH_A05G0511	501.404	1.48357	1.01892	0.320614
GH_A11G1838	1061.71	1.48379	1.01104	0.317637
GH_A11G0771	788.987	1.48385	5.45709	1.7241
GH_D12G1262	1069.22	1.48516	2.77521	0.871541
GH_D09G2124	137.61	1.49313	0.664914	0.208166
GH_D01G0228	178.79	1.49313	2.32214	0.724833
GH_A12G0233	194.059	1.49877	8.28857	2.6005
GH_D03G1881	502.894	1.50642	0.212675	0.066276
GH_D12G0063	275.77	1.5068	0.942484	0.28952
GH_A04G1655	358.811	1.50741	1.76077	0.546514
GH_D11G0326	292.288	1.50881	1.01814	0.314774
GH_D11G3120	146.697	1.5102	1.11216	0.345716
GH_A11G0939	1237.7	1.51141	2.12806	0.654594
GH_A10G2553	136.776	1.51482	0.716312	0.218848
GH_D11G2312	104.099	1.51697	1.40497	0.427053
GH_D12G1010	892.229	1.51697	1.49948	0.46166
GH_A08G0377	147.401	1.52035	0.71437	0.221124
GH_A09G0175	446.916	1.52035	1.52302	0.468597
GH_D02G2616	178.783	1.52707	7.64267	2.38808
GH_D03G0094	582.977	1.52832	0.728266	0.222308
GH_D12G1163	115.912	1.52965	0.504337	0.153923
GH_D08G2771	256.577	1.52965	2.37221	0.72906
GH_A07G1711	299.727	1.52965	0.8956	0.272454
GH_D10G1836	881.099	1.53123	1.07926	0.329016
GH_A12G2692	861.068	1.53455	1.90237	0.577117
GH_A08G2869	922.651	1.53501	2.89182	0.878273
GH_D11G1128	186.991	1.53821	1.45771	0.447461
GH_D06G1360	266.343	1.53822	0.722093	0.218965
GH_D03G0521	340.533	1.53978	4.81731	1.46651
GH_A02G0252	90.9889	1.54043	0.98472	0.298805
GH_A12G0464	843.236	1.54129	1.21143	0.366696
GH_A01G2512	169.197	1.54204	9.56173	3.04774
GH_D04G1060	2088.57	1.54265	32.2146	10.0851
GH_A13G2343	84.8158	1.54971	1.5655	0.478396
GH_D08G2090	154.334	1.55202	1.70696	0.517461
GH_A09G0657	146.902	1.55388	2.31313	0.702886
GH_D08G0717	616.767	1.55519	1.78131	0.531031
GH_A10G2301	321.877	1.55726	0.664063	0.202561
GH_A07G0444	460.252	1.55726	1.80031	0.537044
GH_D13G0370	1917.61	1.55819	21.9318	6.57669
GH_A10G2209	1744.74	1.55929	3.61633	1.07754
GH_A12G2659	77.4135	1.56024	2.66923	0.793484
GH_A01G1164	93.2566	1.56352	0.460237	0.138282
GH_A10G1918	780.852	1.56694	0.798509	0.235945
GH_A11G1396	177.105	1.56809	0.879712	0.263299
GH_A07G1330	284.447	1.57113	0.700323	0.207699
GH_D10G0142	243.495	1.57274	0.728381	0.213979
GH_D07G0028	484.057	1.57416	0.737353	0.217386
GH_A02G1719	812.017	1.57801	0.357499	0.105562
GH_D12G1641	734.429	1.58021	11.3482	3.3509
GH_A05G2510	177.023	1.58624	0.572953	0.168651
GH_D09G1853	164.37	1.59097	0.955401	0.281528
GH_A12G2462	97.8261	1.59097	2.12616	0.616854
GH_A05G1696	107.182	1.59097	0.405313	0.120258
GH_A01G0978	1483.17	1.59189	2.74967	0.801591
GH_scaffold23351_objG0001	98.2099	1.59266	2.86256	0.84268
GH_D13G2291	106.309	1.59466	1.65367	0.481994
GH_A10G2199	313.999	1.59467	1.08685	0.31759
GH_D05G2212	1673.27	1.59552	1.59478	0.464149
GH_A10G2243	102.354	1.59622	0.545423	0.158833
GH_A10G0119	138.594	1.59782	0.602712	0.175657
GH_D08G2425	340.611	1.59837	18.6151	5.46381
GH_A09G1193	94.009	1.60543	30.8229	9.41165
GH_D04G1064	1332.65	1.60707	129.659	38.2449
GH_A10G1076	441.528	1.6086	0.235791	0.065168
GH_A05G2443	1014.42	1.60994	1.69435	0.48765
GH_A02G1935	853.59	1.61118	2.22357	0.642451
GH_D06G0725	106.605	1.61342	0.379694	0.111069
GH_A07G2476	196.724	1.61757	0.619767	0.176482
GH_D12G1983	370.069	1.61757	0.962605	0.274591
GH_D10G0371	87.8447	1.61866	0.463379	0.134647
GH_D07G0725	139.334	1.61866	1.9452	0.572782
GH_A07G2461	159.66	1.61966	1.40253	0.406829
GH_A10G1048	1291.94	1.62021	1.50649	0.429257
GH_A08G1041	936.49	1.62145	141.057	41.775
GH_D11G0362	460.228	1.6229	3.60321	1.02672
GH_D10G0608	531.327	1.62873	0.588648	0.166825
GH_scaffold3056_objG0001	348.183	1.62959	2.40677	0.683608
GH_D04G1910	440.45	1.63219	6.09179	1.74856
GH_A04G0213	186.391	1.63253	0.65911	0.186495
GH_D08G1173	91.1157	1.63515	1.18921	0.33895
GH_D13G2311	274.742	1.63548	0.775679	0.217432
GH_A09G1267	233.664	1.63752	0.628168	0.175051
GH_D07G1546	405.02	1.63898	0.624098	0.17501
GH_A02G0770	919.372	1.64343	2.05543	0.578961
GH_A05G2414	83.308	1.64513	1.03205	0.284212
GH_A01G0409	219.421	1.64513	0.793569	0.223428
GH_A01G1365	671.356	1.64858	111.095	31.9686
GH_A05G0844	144.672	1.65067	0.341627	0.096326
GH_D07G1983	1569.64	1.65158	1.1184	0.312026
GH_D12G0091	519.352	1.65751	1.01525	0.283978
GH_A08G2419	496.778	1.658	22.2404	6.26615
GH_A08G0716	1147.57	1.65819	0.548948	0.152764
GH_A05G3492	113.519	1.66024	0.41177	0.11767
GH_D13G1005	26157.7	1.66028	89623.8	32246.6
GH_D06G1500	104.097	1.66305	0.687614	0.184681
GH_A07G0216	698.347	1.66305	2.60665	0.749585
GH_D03G0052	913.851	1.66572	2.54458	0.704527
GH_A06G0312	1011.82	1.66689	0.976728	0.268948
GH_D11G0511	275.177	1.66898	0.805305	0.221679
GH_D10G2540	579.704	1.6737	0.071749	0.021195
GH_D08G2154	201.212	1.6737	0.294225	0.081095
GH_D08G2408	309.68	1.6755	2.33666	0.645351
GH_D02G0795	236.371	1.67684	1.04295	0.290729
GH_A10G1840	118.932	1.67684	0.928281	0.25714
GH_A03G0347	247.03	1.67684	0.839895	0.232401
GH_A09G1192	328.226	1.68043	14.3023	3.94965
GH_D10G0581	478.969	1.69243	0.590156	0.161339
GH_D02G2031	1302.51	1.69327	2.00748	0.544727
GH_A07G1331	270.331	1.69476	0.73017	0.199915
GH_A13G0474	106.378	1.69476	0.973509	0.267097
GH_A06G2006	694.572	1.70171	92.3747	26.0947
GH_A04G0039	183.908	1.70381	3.99159	1.0764
GH_A11G2431	103.693	1.70567	5.37032	1.48592
GH_D12G1008	2059.95	1.70647	3.33572	0.896896
GH_D09G0808	214.11	1.70725	0.33673	0.090852
GH_A12G2166	180.414	1.71214	10.7873	2.94574
GH_D12G2779	3465.37	1.71552	0.277119	0.079693
GH_A02G0733	367.079	1.71552	0.989921	0.273751
GH_A10G2046	1693.41	1.7248	4.32765	1.15217
GH_A07G1984	1280.3	1.72579	0.93824	0.249509
GH_D02G0493	260.738	1.72672	1.24814	0.332255
GH_A01G0881	1622.7	1.72736	1.66116	0.439992
GH_D01G1902	347.837	1.72803	576.362	196.426
GH_A01G0718	136.562	1.72919	0.5862	0.154315
GH_D04G0293	298.738	1.7294	131.662	38.9736
GH_D05G2461	670.003	1.73063	1.10056	0.291361
GH_D01G2004	99.4804	1.73129	0.181197	0.049631
GH_D09G2035	160.058	1.73259	1.65506	0.440715
GH_A01G1303	339.733	1.7364	0.806913	0.21391
GH_D01G1706	293.128	1.73824	0.918176	0.242368
GH_D11G1332	120.693	1.74641	3.58669	0.946513
GH_D08G2231	529.203	1.74904	1.21496	0.316855
GH_A08G1187	29023.7	1.74943	2497.06	658.983
GH_D01G1377	293.515	1.7501	0.850091	0.221053
GH_D11G2823	209.861	1.75616	0.588072	0.154485
GH_D12G2614	403.084	1.75616	1.5705	0.408276
GH_D05G1655	358.217	1.75616	1.49776	0.389288
GH_A07G0365	78.2581	1.75616	1.61668	0.413504
GH_D09G1714	430.171	1.75834	26.7119	7.0648
GH_A12G2389	520.175	1.75964	2.39793	0.63029
GH_A02G1594	112.837	1.76061	6.9136	1.79459
GH_A09G0341	516.001	1.76116	1.28189	0.332163
GH_A12G0030	588.615	1.76669	1.55434	0.402739
GH_D11G3641	73.9594	1.7721	6.49506	1.73713
GH_D09G0075	121.688	1.78263	0.236498	0.062567
GH_A11G1525	102.965	1.78263	14.9066	3.86946
GH_A06G1563	93.1243	1.78531	3.65599	0.930316
GH_scaffold9770_objG0001	102.164	1.79165	2.78667	0.713222
GH_D05G3472	175.414	1.79269	0.692138	0.175242
GH_A11G3215	124.757	1.79569	0.222873	0.056449
GH_A01G0877	189.388	1.79894	0.439369	0.11072
GH_D04G0277	247.741	1.80125	0.427897	0.112229
GH_A04G0747	87.3876	1.80125	0.273952	0.069789
GH_D10G0348	92.1651	1.80125	0.535369	0.137214
GH_D06G0544	88.8597	1.80863	3.17041	0.802149
GH_A02G0003	194.008	1.80939	19.7823	5.32046
GH_D06G0298	1000.46	1.81267	1.04623	0.261461
GH_A10G0660	92.4433	1.81505	0.274359	0.070383
GH_D06G1338	132.24	1.81505	1.95425	0.490347
GH_A09G2464	1047.83	1.82904	9.55173	2.38424
GH_D12G1009	54.7834	1.85006	4.27203	1.06027
GH_D06G0568	238.443	1.85213	46.5386	11.8261
GH_A08G1590	111.895	1.8557	4.12698	1.06333
GH_D02G0280	118.887	1.85754	2.10306	0.5128
GH_A08G0259	82.9268	1.85926	0.451564	0.108552
GH_D05G2712	502.086	1.87395	0.477607	0.115894
GH_D05G0340	138.003	1.87646	2.47343	0.586709
GH_A05G2695	175.482	1.87779	0.356758	0.083879
GH_A08G2375	82.3904	1.88392	0.373772	0.090444
GH_D08G1891	577.3	1.88496	0.361012	0.08654
GH_A03G2148	618.896	1.88871	0.613093	0.14583
GH_D05G0837	149.444	1.89567	0.448285	0.105224
GH_D05G2298	82.882	1.90816	0.526747	0.122928
GH_A12G2257	106.418	1.90816	0.582896	0.1302
GH_A06G0917	368.808	1.90816	1.13034	0.266412
GH_scaffold515_objG0003	69.4292	1.90817	2.00395	0.499647
GH_D02G2320	445.31	1.91598	0.512671	0.119088
GH_D05G3529	243.973	1.92311	3.71253	0.85909
GH_D12G2460	450.61	1.93513	9.16917	2.11656
GH_A11G3307	112.115	1.94059	0.425089	0.098688
GH_A08G0300	58.9805	1.94769	0.502781	0.114697
GH_D01G1176	60.1732	1.9618	8.23981	1.90344
GH_D10G0886	46.6424	1.97045	0.743961	0.167217
GH_A11G3611	89.9746	1.97855	0.661873	0.152119
GH_D02G0290	538.766	1.97855	1.59785	0.357806
GH_A06G0647	175.09	1.98216	1.98759	0.44309
GH_A08G0357	340.432	1.99158	0.898251	0.200549
GH_A02G0264	236.517	1.99563	0.556546	0.122361
GH_D06G1813	227.129	1.99563	16.4036	3.71304
GH_D10G2015	568.494	1.99954	0.55575	0.122718
GH_D06G0912	169.438	2.0077	1.08308	0.237424
GH_A01G0433	287.779	2.0097	1.44359	0.316187
GH_A03G0194	71.4215	2.0125	0.890929	0.19686
GH_A03G0598	118.996	2.01669	0.461372	0.100175
GH_A08G2839	123.465	2.0279	1.86777	0.4041
GH_A11G1886	48.2319	2.03249	3.34973	0.729199
GH_D13G0683	260.551	2.04008	7.04612	1.52036
GH_A11G3207	75.8397	2.04567	0.12374	0.025686
GH_A03G2060	152.245	2.05321	1.87983	0.401136
GH_A08G0726	475.141	2.06141	1.53037	0.324989
GH_D01G0891	152.537	2.06863	0.361748	0.076148
GH_D06G1859	538.959	2.07226	82.4696	17.6209
GH_A09G1194	64.0616	2.07809	8.17408	1.74725
GH_D01G0357	123.84	2.08181	3.03505	0.636195
GH_A09G1766	182.3	2.08361	6.63078	1.39825
GH_A03G0287	53.159	2.09259	3.54461	0.739072
GH_A11G2184	116.661	2.09579	0.31515	0.064176
GH_D02G0499	213.815	2.1098	0.988086	0.217678
GH_A08G0707	283.466	2.1098	32.6774	8.69908
GH_A12G1441	55.1051	2.12116	1.61878	0.328571
GH_A11G1527	3911.8	2.12963	281.337	56.8383
GH_A13G2517	1106.44	2.13055	0.227874	0.051771
GH_D09G1723	1312.93	2.14148	84.1451	17.0781
GH_A02G1934	404.908	2.15609	1.57429	0.314838
GH_A04G0750	57.485	2.1645	1.68157	0.332789
GH_A07G1719	32099.9	2.17209	2208.58	433.24
GH_D02G0261	68.1607	2.17495	1.04265	0.208312
GH_D05G4035	77.0936	2.1838	2.01023	0.39533
GH_A08G2776	337.368	2.1838	2.72804	0.532775
GH_D02G0219	113.455	2.1911	0.720845	0.135433
GH_A13G1684	51.1505	2.19357	0.310595	0.058061
GH_A02G0731	83.3591	2.19614	5.61404	1.09882
GH_scaffold19810_objG0001	65.4941	2.20584	5.90079	1.16639
GH_A10G0575	485.294	2.22584	0.523473	0.098375
GH_D10G2187	40.6359	2.23009	0.694812	0.130792
GH_scaffold28097_objG0001	65.3886	2.23009	17.8428	3.55527
GH_D05G3905	42.6455	2.23009	1.97299	0.395226
GH_D03G0873	289.09	2.23597	101.896	20.0762
GH_A11G1528	101.097	2.24765	7.69362	1.43711
GH_A11G1526	189.354	2.25764	18.7508	3.49755
GH_A05G2929	65.011	2.25866	0.603863	0.110244
GH_A03G1004	100.731	2.25866	18.2237	3.42734
GH_A03G1203	48.8733	2.26572	1.05275	0.206111
GH_D03G0876	159.01	2.26739	7.26807	1.32756
GH_D01G1168	807.44	2.27011	75.0766	13.8719
GH_A02G0250	80.7073	2.2774	0.284611	0.052586
GH_D13G2467	307.872	2.3087	4.47286	0.814407
GH_D11G0686	286.405	2.31998	8.51196	1.52246
GH_A06G1564	160.639	2.32794	4.43702	0.777531
GH_D02G2103	1237	2.33332	13.2554	2.32597
GH_D02G1718	53.0186	2.33443	1.29418	0.227598
GH_D08G1326	255.266	2.33871	23.0591	4.0464
GH_D08G1238	1265.88	2.3388	4.56451	0.793209
GH_A02G0732	329.518	2.33921	7.8361	1.36767
GH_A01G0397	242.901	2.3395	3.32344	0.584572
GH_D08G0518	276.421	2.35177	0.323293	0.055261
GH_A08G1308	850.607	2.35986	3.43302	0.604941
GH_D05G2230	124.126	2.36759	0.29501	0.050326
GH_A02G0601	175.219	2.3676	0.088339	0.015059
GH_D04G1474	109.785	2.37529	3.93336	0.675848
GH_A11G1884	66.4375	2.38325	7.05783	1.20111
GH_D05G0218	109.793	2.39359	0.186836	0.03136
GH_A09G0173	56.7797	2.40293	0.959389	0.152247
GH_A01G2061	64.2435	2.41066	0.34992	0.058191
GH_D11G1394	46.6309	2.41067	1.49726	0.268758
GH_D06G0570	846.601	2.41119	17.5497	2.91532
GH_A12G2485	89.9164	2.41596	2.94657	0.487374
GH_A10G1547	73.1011	2.42274	0.520482	0.085575
GH_D06G0116	105.583	2.42418	2.64503	0.432733
GH_D10G2263	305.598	2.4305	11.1321	1.83429
GH_A11G1109	55.0053	2.43172	1.31975	0.219377
GH_D02G1278	94.8932	2.43988	21.9997	3.87448
GH_A09G1774	482.777	2.44294	12.279	2.03036
GH_D08G1324	393.499	2.45292	109.716	18.3127
GH_D01G1383	49.398	2.46275	0.995083	0.157302
GH_A09G0617	523.642	2.46398	65.3661	10.543
GH_D03G0580	53.8799	2.49313	0.307418	0.052795
GH_D12G0310	77.8575	2.49313	15.4147	2.64043
GH_D05G3264	53.1069	2.49313	0.414205	0.072954
GH_A12G0229	455.864	2.50866	49.0622	7.87673
GH_A05G3194	91.0034	2.51151	1.46127	0.223282
GH_D10G0619	144.057	2.53265	0.270801	0.041083
GH_D01G0904	128.813	2.53821	1.62531	0.245982
GH_D12G2109	96.6135	2.55202	0.84105	0.143189
GH_A04G1249	59.2183	2.56024	0.216704	0.032223
GH_A06G2005	169.421	2.56024	31.7106	4.91027
GH_A06G1386	60.1427	2.57113	0.970163	0.146057
GH_D03G0444	41.1525	2.57113	0.783259	0.117472
GH_A04G0689	38.4745	2.58623	0.492016	0.069349
GH_A01G1753	64.9664	2.59522	59.8486	10.1077
GH_D07G2464	5823.68	2.60275	0.144423	0.020953
GH_A03G1199	41.7781	2.6086	5.97757	0.912916
GH_A06G2372	73.0278	2.6086	1.52304	0.224102
GH_D11G1616	53.8132	2.63063	2.4973	0.343231
GH_A06G1781	89.945	2.63306	9.24218	1.347
GH_A04G0355	106.405	2.64513	0.702951	0.099922
GH_D11G1171	55.164	2.6554	1.54199	0.217377
GH_D03G0877	1281.4	2.68193	73.436	10.1278
GH_D04G1153	199.617	2.69154	32.3661	4.49921
GH_A05G0397	58.2875	2.71552	0.496735	0.073341
GH_A13G1553	44.9346	2.71552	0.570247	0.076261
GH_A03G1931	834.638	2.71728	13.3869	1.78932
GH_D12G1021	2683.32	2.72486	15.5021	2.1385
GH_D02G0277	148.92	2.74812	1.6418	0.214131
GH_D06G0287	31.7205	2.76614	1.1564	0.150251
GH_A08G0696	24.6517	2.77323	6.40703	0.8762
GH_D11G0693	34.2475	2.78263	0.196508	0.026147
GH_A07G0648	367.729	2.78731	5.70631	0.731553
GH_D02G2632	107.856	2.80298	1.94955	0.244345
GH_A11G1366	69.6819	2.81505	0.179229	0.023902
GH_D05G0268	70.7532	2.81505	1.11225	0.14335
GH_D07G1334	42.2658	2.84676	5.4138	0.72493
GH_D12G2842	41.5173	2.88544	1.08346	0.127599
GH_D02G0615	45.8598	2.90816	0.032047	0.003867
GH_A10G0040	37.5109	2.90816	0.868645	0.115305
GH_D03G1576	349.223	2.93981	38.3453	4.50847
GH_A10G2475	26.1214	2.96705	0.096057	0.010898
GH_D04G0404	68.8376	2.97425	1.72769	0.195507
GH_A06G0648	64.469	2.98617	1.48721	0.158084
GH_D03G1768	71.3418	2.98617	2.39101	0.254866
GH_D03G1365	41.4559	3.02364	0.409192	0.044396
GH_A03G0630	71.2848	3.06017	11.0446	1.22599
GH_D08G1322	185.647	3.07546	160.672	18.8166
GH_A05G2498	64.4379	3.07809	1.69588	0.178825
GH_A12G1417	121.006	3.08253	9.65953	1.02125
GH_D05G3296	22.6543	3.13055	3.98098	0.482271
GH_A12G1754	170.87	3.22132	28.9905	2.81693
GH_A13G1052	29.7788	3.23009	0.678605	0.066978
GH_D13G2613	498.154	3.23009	0.286778	0.029586
GH_A02G1445	23.3606	3.23009	0.272153	0.025572
GH_A01G2208	448.464	3.23409	14.8779	1.41143
GH_D04G2126	493.619	3.24603	13.5397	1.25381
GH_A12G2448	327.928	3.28204	6.59087	0.602562
GH_D12G2869	64.7243	3.29063	2.27363	0.207461
GH_D03G1778	203.747	3.31959	4.78414	0.420871
GH_D07G2306	84.2412	3.35937	5.9383	0.511447
GH_A07G1956	104.234	3.36759	0.207438	0.017771
GH_D07G0816	229.045	3.41067	15.9628	1.3601
GH_A05G1240	29.3906	3.43172	0.285317	0.020359
GH_A09G0647	462.512	3.46152	11.5218	0.91498
GH_D06G2146	48.1829	3.49312	0.523115	0.041445
GH_A07G0988	203.781	3.49313	0.420496	0.032585
GH_D12G1750	465.814	3.51206	88.0977	7.01399
GH_D08G1323	20.5294	3.53265	13.2589	1.15304
GH_A05G0433	604.255	3.53266	15.6534	1.20154
GH_scaffold1226_objG0002	25.907	3.55202	2.72932	0.212967
GH_D02G0866	97.2155	3.55202	0.208605	0.015383
GH_A06G0137	36.0616	3.55202	0.929262	0.069317
GH_D01G2290	430.449	3.66421	51.2241	3.60776
GH_A04G1281	113.871	3.69476	1.0815	0.073713
GH_D10G2097	38.3548	3.71551	0.182145	0.012225
GH_A12G0148	33.8884	3.71551	0.19715	0.013179
GH_A05G3594	72.9175	3.71551	0.140709	0.009432
GH_A01G1546	109.381	3.71552	0.098964	0.006553
GH_D03G1776	30.4915	3.71552	1.20264	0.080289
GH_A07G2521	1447.08	3.76614	0.049257	0.003499
GH_A01G0925	32.848	3.76615	5.66514	0.379348
GH_A06G1187	29.0243	3.81504	1.95689	0.147087
GH_D11G1961	72.0094	3.8389	2.3412	0.148355
GH_A03G0398	119.286	3.84105	12.6853	0.799093
GH_D08G2031	415.652	3.85387	6.6443	0.406525
GH_D07G1091	53.4322	3.86236	1.3956	0.084294
GH_A03G0399	36.3605	3.88544	4.83673	0.293686
GH_A01G0760	32.2654	3.90815	2.81401	0.176195
GH_A13G0419	122.554	3.92609	4.97202	0.292578
GH_A12G2651	108.347	3.95256	1.06976	0.061582
GH_A02G1119	87.461	3.95486	30.7115	1.83866
GH_D07G2545	50.6123	3.99562	4.50591	0.256459
GH_D11G2295	42.1125	3.99563	0.916452	0.050728
GH_A11G3631	34.4455	4.11761	0.22482	0.011389
GH_D01G0333	17.0998	4.11762	1.25946	0.063627
GH_D11G2881	137.263	4.14848	5.6549	0.283464
GH_D01G2293	204.719	4.18118	21.5312	1.0925
GH_D12G2079	20.2742	4.23008	2.55028	0.125287
GH_A05G1979	15.1934	4.23008	0.616964	0.033727
GH_A12G0232	98.4341	4.24206	15.1855	0.70048
GH_A01G0852	110.545	4.24445	1.84445	0.085742
GH_D07G1097	216.224	4.30048	5.63729	0.253912
GH_A02G0870	238.367	4.35083	0.172741	0
GH_A03G1815	691.797	4.35084	0.115996	0
GH_A06G0274	487.099	4.35086	0.124551	0
GH_D02G1480	26.7117	4.36758	0.312515	0.013355
GH_A01G1845	20.3389	4.36759	0.401721	0.017407
GH_scaffold31414_objG0001	431.908	4.36759	26.6848	1.1598
GH_D01G0577	20.6512	4.36759	1.72504	0.075554
GH_D08G0774	30.3722	4.3676	0.20599	0.008784
GH_A03G0193	385.493	4.45248	10.058	0.408015
GH_A12G2731	140.325	4.50311	3.06	0.123865
GH_D01G2497	154.638	4.54677	20.9105	0.807614
GH_D12G1408	119.838	4.57113	0.993212	0.036794
GH_A13G2332	3677.35	4.62794	117.194	4.2094
GH_D11G0367	17.5588	4.66304	0.21621	0.007363
GH_D12G2239	69.7249	4.67274	0.077779	0
GH_D04G1421	198.782	4.67274	0.127311	0
GH_A10G1122	336.492	4.67275	0.058569	0
GH_scaffold4148_objG0001	32.7758	4.67276	0.080558	0
GH_A07G0842	60.8415	4.67278	0.068044	0
GH_D04G0004	527	4.67278	0.059066	0
GH_D05G3216	1018.1	4.67514	22.2044	0.759901
GH_D03G1575	381.687	4.70612	46.2207	1.60245
GH_A13G2547	209.943	4.7202	12.9479	0.437282
GH_A08G2421	343.221	4.73413	9.89738	0.329742
GH_D05G2506	158.502	4.74106	4.25104	0.141697
GH_A04G0525	307.501	4.82941	5.79979	0.183273
GH_D10G1234	26.9855	4.93578	0.121112	0
GH_A02G0220	39.035	4.93578	0.322134	0
GH_A08G0431	36.0938	4.9358	0.094935	0
GH_D06G1737	88.2665	4.93581	0.11913	0
GH_A10G1987	64.3333	4.93581	0.201496	0
GH_A05G2241	35.7887	4.93581	0.152975	0
GH_D10G0282	34.4851	4.93582	0.33498	0
GH_D06G2416	23.7598	4.93582	0.0535	0
GH_D11G3040	20.073	4.99563	1.1391	0.031684
GH_A05G1977	155.656	5.0271	3.09327	0.08598
GH_D05G2017	112.556	5.13698	5.79518	0.146348
GH_A04G1252	1371.75	5.14	365.821	9.40681
GH_D11G3215	234.1	5.15817	0.066346	0
GH_D03G0653	37.3625	5.15818	0.164469	0
GH_A08G1532	33.7233	5.15818	0.172697	0
GH_D05G0743	20.6769	5.15819	0.08281	0
GH_A04G1357	79.081	5.15819	0.119356	0
GH_D11G2252	27.3479	5.15819	0.048459	0
GH_A12G2922	139.323	5.15819	0.125511	0
GH_A08G0802	36.1938	5.15819	0.104413	0
GH_A01G1131	23.6046	5.15819	3.77404	0
GH_A07G0064	18.2961	5.1582	0.241027	0
GH_D07G1660	21.1437	5.15821	0.062916	0
GH_D11G0532	27.081	5.15821	0.103659	0
GH_D12G1678	35.1087	5.15821	0.054196	0
GH_D07G2558	37.8855	5.15821	0.421227	0
GH_D09G0582	22.9868	5.19356	1.54456	0.03731
GH_A10G1865	47.2722	5.2657	4.72297	0.112629
GH_A05G1252	541.003	5.27574	1.731	0.039231
GH_A09G1526	128.509	5.29187	6.88444	0.156629
GH_D07G1797	50.4113	5.35082	0.200977	0
GH_A12G1566	41.838	5.35082	0.127493	0
GH_A13G0517	11.1718	5.35083	0.316536	0
GH_A05G0285	13.7605	5.35083	0.192121	0
GH_A08G2798	20.9016	5.35083	0.156187	0
GH_A09G0658	19.6637	5.35083	0.68517	0
GH_A06G1522	19.5384	5.35084	0.181579	0
GH_D11G0229	29.185	5.35084	0.142279	0
GH_D11G3161	12.9346	5.35084	0.21437	0
GH_A10G1298	17.816	5.35085	0.267277	0
GH_A12G0088	45.2089	5.35085	0.156517	0
GH_D09G2440	11.2713	5.35085	0.06973	0
GH_D12G1751	644.354	5.35584	105.755	2.34216
GH_A12G1392	221.829	5.38714	2.91517	0.061468
GH_D05G2016	664.063	5.40002	17.5122	0.366761
GH_A11G0782	21.6697	5.46275	2.25598	0.046097
GH_A07G0814	405.715	5.46747	35.8883	0.712849
GH_D05G2684	11.6534	5.52075	0.029748	0
GH_D10G2791	30.6847	5.52075	2.04234	0
GH_A13G1261	13.2707	5.52075	0.926007	0
GH_D13G0647	10.5795	5.52076	1.0089	0
GH_D09G1996	19.0407	5.52076	0.272838	0
GH_D10G1704	13.2342	5.52076	2.00536	0
GH_A03G1520	20.3729	5.52077	0.403126	0
GH_D01G2197	12.8214	5.52078	2.11843	0
GH_A12G2371	12.0694	5.52078	0.278487	0
GH_D11G1505	37.3789	5.52078	0.158988	0
GH_A12G1755	475.016	5.55657	82.431	1.58955
GH_A11G1929	260.556	5.59466	10.9528	0.201565
GH_A11G3286	12.552	5.67275	0.320307	0
GH_D07G2127	12.9231	5.67275	0.361959	0
GH_D02G1560	18.6148	5.67276	0.555883	0
GH_A13G1876	11.7617	5.67278	0.359858	0
GH_D05G0652	22.5566	5.67278	0.185684	0
GH_D01G2288	228.041	5.74947	14.188	0.233166
GH_D07G1099	216.403	5.76615	3.92333	0.063737
GH_A08G0003	18.0966	5.81025	0.468145	0
GH_A09G0874	13.7381	5.81026	1.47003	0
GH_A08G0476	18.268	5.81026	0.380218	0
GH_A04G1189	27.6417	5.81027	0.252952	0
GH_D08G1205	32.4792	5.81028	0.088866	0
GH_A06G2019	21.187	5.81029	0.145897	0
GH_D04G1397	22.0779	5.8389	1.01156	0.01566
GH_A01G0350	15.0202	5.93579	0.388081	0
GH_A11G2020	10.5278	5.9358	0.348586	0
GH_D08G0811	69.6915	5.9358	0.069717	0
GH_D05G3171	12.4029	5.93581	0.262661	0
GH_D11G1275	34.4143	6.05126	0.24032	0
GH_D11G0514	14.1691	6.05126	0.485547	0
GH_A11G2474	31.0101	6.05126	37.6394	0
GH_A08G2013	12.9172	6.05127	0.316816	0
GH_A09G0908	16.6432	6.05127	0.819164	0
GH_A05G1124	18.6877	6.05127	0.123926	0
GH_A09G0622	41.7213	6.09799	1.44555	0.018655
GH_D04G1213	18.0453	6.15818	0.79243	0
GH_A10G2672	32.6979	6.15818	0.211411	0
GH_A05G3411	23.5748	6.15818	2.01632	0
GH_D04G2132	44.9345	6.15819	0.670412	0
GH_A12G2382	67.6816	6.15819	0.280881	0
GH_D13G2540	307.43	6.22105	12.9635	0.155103
GH_D07G2146	9.38153	6.25771	0.69821	0
GH_A11G2578	10.7847	6.25771	0.229619	0
GH_A04G0459	41.8749	6.25772	0.090899	0
GH_D08G1562	79.3406	6.25772	0.045916	0
GH_A08G2688	76.5171	6.25772	0.231892	0
GH_D13G0689	9.21956	6.25772	0.074271	0
GH_A09G0912	10.2296	6.25772	5.56154	0
GH_D10G1269	10.3873	6.25774	0.681779	0
GH_D06G1775	9.49701	6.25774	0.243829	0
GH_D02G1132	32.0861	6.35082	0.330958	0
GH_A03G1293	32.9631	6.35083	0.22694	0
GH_D08G0056	52.8384	6.35083	2.18248	0
GH_A07G0851	16.4683	6.35084	0.75252	0
GH_D08G2496	17.2378	6.35085	4.98356	0
GH_A11G3154	38.5023	6.35085	0.273933	0
GH_A05G3971	60.682	6.43171	2.38757	0.024452
GH_D02G0712	58.904	6.43829	1.03981	0
GH_A08G0949	50.2665	6.43829	0.331651	0
GH_A11G2591	13.7246	6.43831	1.3714	0
GH_D07G0853	11.9204	6.43831	0.808666	0
GH_D13G2267	118.164	6.44732	4.84412	0.049188
GH_D02G0757	9.41607	6.52074	0.368685	0
GH_A13G0720	14.1112	6.52075	6.04975	0
GH_A04G0126	39.2392	6.52075	0.595679	0
GH_D04G0392	14.0894	6.59875	0.571598	0
GH_A11G3607	62.955	6.59875	0.288092	0
GH_D05G0389	42.9233	6.59876	1.38848	0
GH_D12G2868	15.1631	6.59876	1.77279	0
GH_D12G0553	12.8518	6.59876	0.266742	0
GH_A11G2259	11.9424	6.59877	1.4895	0
GH_D03G0021	30.351	6.67274	0.920564	0
GH_D10G2461	26.0081	6.67276	0.361711	0
GH_D01G0942	14.7196	6.67276	1.93085	0
GH_A12G2739	24.8965	6.67277	0.854014	0
GH_A08G2659	22.6982	6.67278	0.782352	0
GH_A07G0177	30.6603	6.74315	0.241248	0
GH_A01G2105	16.387	6.74317	4.94304	0
GH_A05G1995	117.645	6.79081	1.9578	0.01566
GH_A01G0850	20.702	6.81026	0.426541	0
GH_D11G3548	15.7779	6.81027	0.435225	0
GH_D10G0341	37.4745	6.81029	0.587726	0
GH_D01G2289	296.994	6.85458	15.2709	0.117056
GH_A09G1398	20.0756	6.87438	0.416331	0
GH_D04G1439	70.1115	6.93054	14.5724	0.109469
GH_A13G0747	22.9836	6.93582	2.59181	0
GH_A10G1033	21.2945	6.99471	0.725841	0
GH_D01G0862	240.004	7.0132	7.87008	0.053854
GH_A05G2497	215.188	7.05791	4.84291	0.032093
GH_A04G0110	14.5814	7.10574	1.12961	0
GH_D05G3844	619.791	7.13698	10.379	0.065123
GH_D01G0419	8.09458	7.20879	0.665906	0
GH_A01G1774	8.26318	7.20881	2.11477	0
GH_D03G1324	52.7468	7.20882	4.00398	0
GH_D12G2619	29.6869	7.20884	0.591065	0
GH_A10G0751	30.5791	7.20884	0.732407	0
GH_D05G3846	338.382	7.22558	5.50195	0.032494
GH_D12G0391	18.0544	7.25771	1.76211	0
GH_D02G2258	13.2365	7.25774	13.5589	0
GH_D08G2655	70.0881	7.27448	6.42752	0.036933
GH_D02G0473	12.8488	7.35085	1.01194	0
GH_D13G2328	1453.18	7.36513	58.3025	0.3164
GH_D09G1075	41.3933	7.39524	0.675923	0
GH_A04G0224	285.839	7.41199	6.27438	0.032561
GH_D13G0531	32.6514	7.48014	5.36449	0
GH_D13G1533	310.93	7.50061	3.68817	0.018009
GH_D13G2325	432.269	7.53752	6.60838	0.031556
GH_D06G0123	274.52	7.59115	7.44626	0.037459
GH_D04G2073	35.4775	7.59876	2.79584	0
GH_D12G2871	145.89	7.6224	3.80822	0.017025
GH_D13G0533	212.417	7.62926	30.1256	0.141148
GH_A11G2851	45.7701	7.67275	1.20871	0
GH_D13G2266	16.2071	7.67278	0.731346	0
GH_A05G1981	34.381	7.7084	0.758209	0
GH_A03G2246	39.8123	7.74317	9.29469	0
GH_D13G2520	35.159	7.77712	0.402551	0
GH_D11G3041	54.2026	7.77712	0.931072	0
GH_D01G0418	25.0611	7.81025	0.425312	0
GH_D13G2324	66.6295	7.81026	1.46038	0
GH_A06G0141	27.0083	7.84268	3.86323	0
GH_A10G0327	35.4629	7.84271	1.20574	0
GH_A08G2016	44.2071	7.87442	1.24814	0
GH_D05G2030	188.527	7.88545	4.20006	0.01566
GH_D04G0309	25.0095	7.96554	2.15598	0
GH_A05G2936	17.9904	7.99471	3.77819	0
GH_D06G0121	43.144	8.05126	4.48134	0
GH_scaffold36142_objG0001	66.457	8.07875	6.00642	0
GH_A13G2336	175.38	8.08807	9.68871	0.031684
GH_D08G0492	37.9605	8.10573	1.75052	0
GH_A13G1576	286.863	8.11761	5.6623	0.018009
GH_D09G0583	18.5587	8.18374	1.13681	0
GH_A01G2419	204.871	8.20737	23.777	0.072759
GH_A11G2195	38.3084	8.20884	1.67232	0
GH_A11G3156	329.834	8.2335	1.00588	0
GH_D02G0317	127.82	8.41694	3.69177	0
GH_D13G2329	90.4894	8.41695	2.21638	0
GH_D02G0649	140.403	8.41695	1.3929	0
GH_A04G1098	60.5394	8.59878	8.52029	0
GH_A01G1772	672.447	8.63949	58.412	0.131946
GH_A04G0491	557.254	8.653	6.80071	0.014912
GH_A04G1058	107.742	8.67279	1.33143	0
GH_D02G0552	105.571	8.76022	7.91477	0
GH_D09G0090	1770.1	8.78775	37.5524	0.074989
GH_D03G1574	54.1716	8.81028	6.61728	0
GH_D05G2505	159.407	8.85863	1.54801	0
GH_A04G0074	117.066	8.85865	7.3949	0
GH_D04G1587	788.25	8.86333	142.086	0.314766
GH_A09G1846	179.554	8.8744	7.96102	0
GH_A12G0116	94.4952	9.02326	4.69155	0
GH_D01G0943	38.1504	9.0651	10.2555	0
GH_A12G2598	66.499	9.07876	2.20149	0
GH_D11G0330	412.875	9.13698	27.315	0.043284
GH_D13G2326	230.865	9.24568	4.53441	0
GH_D04G1593	64.5808	9.25775	4.18247	0
GH_D09G0189	526.307	9.40802	51.9134	0.068885
GH_D05G3845	729.842	9.42386	12.6606	0.016281
GH_A13G2660	166.248	9.52077	7.3081	0
GH_A03G0159	65.292	9.52078	15.3196	0
GH_A11G0317	530.678	9.63779	38.6059	0.043284
GH_D09G0187	86.9421	9.64547	12.3996	0
GH_A04G0220	280.64	9.75174	2.93001	0
GH_A08G2660	89.3175	9.82657	6.85579	0
GH_A11G0097	297.312	9.92072	3.43625	0
GH_A13G0738	133.037	9.95819	38.3339	0
GH_A04G1593	246.452	10.0991	3.93116	0
GH_D04G1941	280.281	10.2517	4.3569	0
GH_A11G3155	45.9182	10.4541	5.31081	0
GH_A11G2138	222.165	10.4646	3.78186	0
GH_D11G3183	207.418	10.5893	5.17646	0
GH_A05G2496	353.914	10.6129	11.4732	0
GH_A01G0700	721.218	11.3138	8.7972	0
GH_A04G0223	820.474	12.6374	21.5657	0
GH_A06G0128	29.2193	19.1176	0.019709	0

## Sheet: Suppl Table 2
Table S2 The downregulated DEG between L7 and L7XW
Gene ID	baseMean	log2FoldChange	L7	L7XW
GH_D07G1666	421.811	1.00061	2.48713	1.1902
GH_D05G1047	475.486	1.01044	1.68926	0.804649
GH_D13G0113	1029.55	1.01626	17.8814	8.47715
GH_D03G1881	502.894	1.0248	0.262355	0.123905
GH_D06G0128	401.654	1.0248	103.766	49.637
GH_A05G1534	211.5	1.02859	3.48948	1.64333
GH_A12G1509	686.48	1.03012	0.53742	0.252796
GH_D13G1159	248.611	1.03037	3.31257	1.55443
GH_A11G0804	699.955	1.03542	2.33036	1.09081
GH_A01G0881	1622.7	1.03805	2.55692	1.19462
GH_D11G2001	523.839	1.04006	1.77712	0.827905
GH_D11G2668	319.482	1.04503	1.2087	0.564692
GH_A09G0482	6627.63	1.04508	29760	7501.35
GH_D09G2550	283.121	1.0466	2.75877	1.28263
GH_A10G1917	339.662	1.04819	2.95149	1.36837
GH_A05G4027	507.714	1.05155	14.0718	6.51592
GH_A05G0647	565.109	1.06009	1.29481	0.596073
GH_D10G0060	183.036	1.06156	1.78056	0.820624
GH_A07G2109	4540.54	1.06979	751.164	346.226
GH_A12G1470	175.734	1.07134	4.15172	1.89897
GH_D12G1046	467.319	1.08357	1.38465	0.626991
GH_D01G0390	351.505	1.08515	2.15891	0.978878
GH_D12G2012	178.48	1.08746	0.835357	0.376142
GH_A08G2413	256.633	1.09782	1.07793	0.485407
GH_A04G1568	295.613	1.11087	3.19596	1.42081
GH_D12G1257	1395.25	1.11145	6049.54	3051.92
GH_D11G2366	451.224	1.12269	6.82603	3.01527
GH_D12G1520	499.558	1.12655	0.5698	0.251052
GH_A11G0312	269.775	1.13846	1.33131	0.580069
GH_A09G0386	3352.95	1.14837	166.741	72.2688
GH_D12G0727	203.612	1.15287	2.51788	1.084
GH_D03G0521	340.533	1.15732	5.84137	2.51085
GH_A03G0081	641.665	1.16297	0.557265	0.237687
GH_D13G2470	222.298	1.16567	1.90946	0.818571
GH_A03G0380	159.477	1.1671	25.0094	10.9098
GH_D10G2015	568.494	1.16735	1.02784	0.438815
GH_D04G0006	230.31	1.17631	2.93345	1.25452
GH_A03G0248	159.418	1.18682	0.881611	0.368702
GH_A07G1177	835.595	1.18843	27.7186	11.6795
GH_A07G0020	433.345	1.19093	1.19164	0.49928
GH_A13G0102	608.252	1.19751	10.1122	4.22572
GH_A01G2134	193.505	1.19798	2.10652	0.882476
GH_D13G1729	169.181	1.20564	1.00985	0.42025
GH_D10G0608	531.327	1.21297	1.07709	0.445702
GH_D04G1064	1332.65	1.21972	86.2931	35.7511
GH_A01G1292	561.407	1.23054	1.01516	0.414451
GH_D11G1229	513.031	1.23258	2.11911	0.864393
GH_D06G1217	202.231	1.23428	3.03958	1.24143
GH_A11G2915	151.487	1.24127	0.463246	0.186867
GH_D07G0604	271.079	1.24127	2.5354	1.03089
GH_D04G0370	160.114	1.2433	0.887411	0.358191
GH_D07G0267	218.317	1.24552	2.48947	1.00803
GH_D01G2068	463.343	1.24845	1.35427	0.545327
GH_A05G3353	279.151	1.25011	782.253	350.239
GH_A04G0177	147.556	1.25015	3.03454	1.21436
GH_A09G0385	3337.42	1.25098	6587.48	2912.1
GH_D12G1253	4092.2	1.2543	502.142	203.07
GH_D12G1261	19399.3	1.25454	6905.13	2826.49
GH_D12G2460	450.61	1.26006	8.58145	3.42594
GH_A10G2160	300.989	1.26038	0.61131	0.242563
GH_A10G0575	485.294	1.26669	0.7776	0.309294
GH_D02G2059	198.697	1.27065	2.83683	1.13234
GH_A11G3609	154.912	1.27616	2.3685	0.945593
GH_A07G2112	2930.51	1.27798	3126.16	1305.49
GH_D09G1829	297.051	1.29222	0.982316	0.385861
GH_A07G2111	233.449	1.31728	1393.49	585.66
GH_scaffold7085_objG0001	237.466	1.32602	9.6274	3.68809
GH_D05G3823	194.274	1.32768	12.2703	4.7117
GH_A07G2274	303.35	1.3285	1.59505	0.609409
GH_D07G0645	263.901	1.32981	5.75131	2.19377
GH_A11G1967	348.517	1.34698	1.23895	0.467142
GH_D13G1005	26157.7	1.35059	75007	31059.9
GH_D07G1546	405.02	1.35145	1.04732	0.394983
GH_D08G2831	116.734	1.35398	2.96287	1.11168
GH_A05G3347	4547.3	1.35621	13012.1	5455.07
GH_D11G2379	140.53	1.38067	2.19229	0.803208
GH_A11G3215	124.757	1.39327	0.596345	0.217672
GH_D12G1254	1171.12	1.41213	1343.46	511.303
GH_D02G1713	291.404	1.41612	637.759	250.481
GH_D02G0277	148.92	1.41836	1.46265	0.523016
GH_A07G2120	2434.01	1.42901	138.52	49.4155
GH_A09G1733	192.51	1.43124	13.9172	4.96819
GH_D08G2425	340.611	1.43747	15.9542	5.64604
GH_A07G1021	139.224	1.44058	1.26727	0.448232
GH_D07G0673	211.244	1.44685	1.72244	0.604741
GH_A03G1391	197.854	1.45663	5.37432	1.87403
GH_D01G1846	225.816	1.46903	1.08186	0.373431
GH_D06G1350	243.946	1.48058	739.889	279.829
GH_D10G0956	122.704	1.48316	0.750401	0.259008
GH_D08G0234	111.684	1.48638	1.17616	0.405193
GH_D02G0318	120.314	1.49816	4.44568	1.51622
GH_D05G3529	243.973	1.50227	4.47884	1.5257
GH_A02G0733	367.079	1.5043	1.42048	0.489429
GH_A08G2885	19162.4	1.50497	2793.96	950.271
GH_A05G0797	205.134	1.50544	1.48499	0.503958
GH_A13G1006	592.769	1.50898	109.658	37.2617
GH_A01G2266	81.7697	1.50946	1.04981	0.35606
GH_A06G0647	175.09	1.5281	3.68629	1.22861
GH_A09G0481	57686.7	1.5333	54310.6	18759.4
GH_A07G2113	266.737	1.53424	1602.8	580.48
GH_A04G0390	233.398	1.53766	0.727895	0.23837
GH_A05G2886	298.477	1.53815	308.582	107.389
GH_A02G0834	106.176	1.54083	3.81237	1.25969
GH_D04G1060	2088.57	1.54476	33.9503	11.3198
GH_A11G2540	94.0979	1.55677	8.70105	2.87573
GH_D06G1446	212.975	1.57658	3.27855	1.06531
GH_A08G0386	167.931	1.58036	2.93135	0.96641
GH_D03G1599	102.949	1.5968	3.92755	1.24907
GH_A04G0687	1131.3	1.60532	5.9801	1.89095
GH_D12G1709	76.7472	1.61449	3.91854	1.25032
GH_A08G1041	936.49	1.62896	115.601	36.2068
GH_D01G1694	103.46	1.64096	5.1134	1.58341
GH_A10G1546	72.5911	1.65631	1.37907	0.419869
GH_D02G0280	118.887	1.65631	2.72844	0.831032
GH_A06G2005	169.421	1.67081	26.5538	8.11573
GH_D07G0816	229.045	1.67737	13.409	4.05169
GH_D08G0269	187.718	1.687	1.22267	0.36245
GH_A05G3354	4813.97	1.68776	4994.09	1554.4
GH_A06G1563	93.1243	1.68947	2.95417	0.876268
GH_scaffold9518_objG0001	84.3228	1.7152	10.4306	3.07437
GH_A02G1934	404.908	1.71706	4.42926	1.29651
GH_D10G2263	305.598	1.71867	10.8771	3.17905
GH_D13G0370	1917.61	1.71927	24.9311	7.25771
GH_D09G2035	160.058	1.72044	1.48228	0.426717
GH_A12G0229	455.864	1.72284	41.247	12.1071
GH_D02G0530	65.9429	1.73031	1.64877	0.477516
GH_A08G0805	76.7175	1.73431	0.836775	0.244523
GH_D04G0219	77.6477	1.74511	0.553935	0.158459
GH_D13G1324	1563.9	1.74807	540.3	156.816
GH_A08G1187	29023.7	1.75157	1447.51	413.171
GH_A12G2512	117.46	1.75584	1.0189	0.295058
GH_A11G1528	101.097	1.76649	6.9627	1.9661
GH_A06G2006	694.572	1.76936	97.371	27.7299
GH_D12G1322	70.1121	1.77916	2.29454	0.643421
GH_D12G1963	177.287	1.78755	0.202618	0.052744
GH_D05G3436	546.897	1.80498	34.6067	9.52793
GH_scaffold28097_objG0001	65.3886	1.81677	20.5163	5.67754
GH_scaffold315_objG0001	211.043	1.81759	83.5567	23.0791
GH_D04G0293	298.738	1.83605	109.48	30.2838
GH_A10G1381	173.584	1.85561	0.259279	0.069605
GH_A09G0644	782.458	1.86489	1.67097	0.436689
GH_D03G0876	159.01	1.86751	4.76669	1.24924
GH_D01G2293	204.719	1.89077	8.22232	2.15194
GH_A09G1193	94.009	1.90142	19.3326	5.01991
GH_A05G2859	60.7956	1.90784	1.68711	0.43218
GH_D12G1021	2683.32	1.90959	13.0496	3.36348
GH_D05G2997	66.2117	1.91265	0.667341	0.169237
GH_A03G1004	100.731	1.91934	17.7207	4.54247
GH_A07G2108	506.534	1.9336	3106.05	437.976
GH_D04G1153	199.617	1.93461	22.776	5.73773
GH_D02G1278	94.8932	1.93808	11.4506	2.96467
GH_D08G1126	134.421	1.94581	0.29176	0.072626
GH_A08G2069	57.186	1.94581	0.954927	0.237769
GH_D03G1768	71.3418	1.9527	2.42568	0.58869
GH_A11G3196	82.3517	1.95587	0.51642	0.127679
GH_A02G1119	87.461	1.96297	15.1739	3.76331
GH_A11G1656	121.026	1.96443	3.47521	0.856872
GH_D08G1238	1265.88	1.97823	4.857	1.17939
GH_A07G1719	32099.9	1.98082	1347.2	327.719
GH_A12G0233	194.059	1.98561	10.4954	2.54369
GH_D11G1232	72.3928	1.98888	0.87162	0.210921
GH_D13G1917	69.006	1.99334	1.04415	0.247987
GH_D08G1324	393.499	2.00366	75.9444	18.3213
GH_D06G0570	846.601	2.0039	16.5992	3.97335
GH_A11G1527	3911.8	2.00408	170.048	40.7089
GH_A01G0232	69.0798	2.00423	3.36662	0.807162
GH_D02G1276	60.8442	2.0169	4.64942	1.1011
GH_D12G1256	17295.5	2.01808	30404.8	7690.28
GH_D09G1714	430.171	2.03008	28.7734	6.8033
GH_A11G1525	102.965	2.03387	10.3646	2.44383
GH_A08G2656	74.7248	2.04097	3.65689	0.870334
GH_D12G0804	57.1288	2.04438	2.57617	0.607687
GH_D11G3641	73.9594	2.04862	4.99595	1.18186
GH_D13G0683	260.551	2.04932	4.89695	1.13874
GH_A11G1886	48.2319	2.0532	2.69092	0.629398
GH_D06G1859	538.959	2.06537	64.5632	14.8841
GH_D13G2048	159.734	2.07134	71.3595	10.8522
GH_D10G2412	48.2569	2.07134	1.849	0.423192
GH_A11G1884	66.4375	2.07134	8.05233	1.84671
GH_A01G2163	111.57	2.07134	0.93171	0.212732
GH_D03G0873	289.09	2.08526	79.7711	18.2382
GH_A07G1747	78.7901	2.11316	2.3883	0.530662
GH_A04G0750	57.485	2.11316	1.50774	0.330188
GH_A08G2419	496.778	2.12116	26.3303	5.83347
GH_D11G0686	286.405	2.12301	12.5379	2.79075
GH_D02G0420	48.363	2.13547	1.74181	0.377065
GH_D03G0877	1281.4	2.15012	56.3258	12.1881
GH_D13G1148	214.705	2.16327	2.67412	0.57383
GH_A08G0614	128.321	2.1665	0.324538	0.070334
GH_A02G0731	83.3591	2.17568	3.80459	0.802642
GH_A06G1564	160.639	2.18073	5.05013	1.06328
GH_scaffold9770_objG0001	102.164	2.19788	3.75713	0.786794
GH_A12G0116	94.4952	2.20063	5.32231	1.11521
GH_A12G2166	180.414	2.2127	12.6202	2.60739
GH_A04G0620	42.6122	2.21818	59.4175	9.7229
GH_A04G0039	183.908	2.22159	4.33184	0.893308
GH_A09G0617	523.642	2.23097	40.408	8.27714
GH_A09G1194	64.0616	2.2364	11.4188	2.3637
GH_D05G3363	86.5766	2.24127	0.546194	0.121694
GH_D03G0444	41.1525	2.24127	1.63571	0.33292
GH_A06G1781	89.945	2.24127	6.17645	1.26059
GH_A12G2736	61.6689	2.25897	1.33209	0.260632
GH_A08G1874	34.4437	2.28766	3.9622	0.781266
GH_A09G1192	328.226	2.3119	12.6327	2.44889
GH_D08G1322	185.647	2.31836	129.106	25.6018
GH_A01G1753	64.9664	2.31927	47.3469	9.50275
GH_D08G1326	255.266	2.33813	16.368	3.11843
GH_A13G1811	53.7473	2.34436	1.16292	0.213538
GH_D01G2064	61.7634	2.34818	2.10468	0.39389
GH_A02G0732	329.518	2.34818	9.00547	1.70285
GH_D01G1902	347.837	2.35833	622.367	126.658
GH_A06G0319	67.4501	2.37251	0.748835	0.138484
GH_D01G0357	123.84	2.37453	2.63214	0.492722
GH_D02G2103	1237	2.39105	11.6857	2.14218
GH_A01G1204	219.248	2.39327	0.356642	0.065195
GH_D07G2306	84.2412	2.39327	6.33927	1.14575
GH_D10G2538	73.3433	2.41119	21.222	3.89275
GH_D11G2332	48.9031	2.43391	0.913534	0.162363
GH_A06G0814	55.9105	2.44985	0.377727	0.061118
GH_D11G2664	139.563	2.44985	0.234618	0.038491
GH_A08G1479	150.516	2.46366	0.451387	0.072441
GH_A07G1925	76.4988	2.48638	1.23157	0.217764
GH_A12G0232	98.4341	2.48638	13.4202	2.32105
GH_A08G2839	123.465	2.49761	2.34368	0.399064
GH_D01G1425	248.962	2.52217	7.97078	1.33406
GH_D11G3648	56.3476	2.53077	0.279982	0.049795
GH_D02G2632	107.856	2.53077	1.78666	0.300178
GH_A01G1796	34.5988	2.54527	0.59009	0.098149
GH_D09G1723	1312.93	2.56463	53.0128	8.64218
GH_A03G2060	152.245	2.59707	3.02262	0.478772
GH_A07G0648	367.729	2.60612	6.90244	1.09688
GH_A09G0643	781.863	2.61941	18.8781	2.95736
GH_A11G1526	189.354	2.63246	17.5645	2.71332
GH_A11G2341	41.195	2.65631	0.216713	0.036243
GH_D12G2506	42.4885	2.68278	1.28767	0.192557
GH_A01G1365	671.356	2.69533	113.65	16.9398
GH_scaffold23635_objG0002	49.6932	2.69583	1.71512	0.254757
GH_A02G1594	112.837	2.70139	7.58879	1.13048
GH_D11G2612	146.43	2.70361	1.04468	0.139831
GH_A02G1649	37.0495	2.70361	1.16473	0.165722
GH_D11G2295	42.1125	2.72044	1.03079	0.14922
GH_D04G2126	493.619	2.74765	10.6825	1.51971
GH_D02G0267	36.9243	2.75584	1.38066	0.204523
GH_D02G1447	52.9484	2.80349	9.70665	1.33498
GH_A03G0287	53.159	2.80406	4.41326	0.60773
GH_A07G0814	405.715	2.80487	27.054	3.71784
GH_A08G0293	41.5741	2.80831	2.15265	0.293628
GH_A11G2672	85.3605	2.80831	1.51941	0.208311
GH_A12G2485	89.9164	2.82028	4.30728	0.585285
GH_D01G1168	807.44	2.83156	68.1535	9.19785
GH_A12G2651	108.347	2.84393	1.46547	0.196062
GH_A02G0407	37.6997	2.8527	2.04176	0.274338
GH_A02G1593	41.79	2.86276	2.65313	0.359776
GH_D10G2017	30.502	2.91934	7.37375	1.00234
GH_A11G0326	88.9108	2.93788	53.1875	6.73117
GH_A03G2246	39.8123	2.94581	5.48468	0.731228
GH_D06G0180	40.4139	2.97181	202.734	27.5567
GH_D04G1474	109.785	2.98561	4.5199	0.549187
GH_D01G2497	154.638	2.99539	24.8881	3.016
GH_D07G0865	40.2561	3.00994	0.481748	0.057054
GH_A09G1774	482.777	3.00994	11.0563	1.31656
GH_A01G2208	448.464	3.0162	7.01882	0.839354
GH_D12G1408	119.838	3.02554	0.891481	0.10502
GH_A09G1526	128.509	3.03713	5.67954	0.66584
GH_D12G2729	44.1753	3.07134	0.762172	0.087145
GH_D06G1527	45.3575	3.07134	0.608599	0.080899
GH_A01G0397	242.901	3.07134	3.45815	0.403483
GH_A03G1931	834.638	3.08223	14.3376	1.61876
GH_D01G1176	60.1732	3.0924	9.18238	1.03755
GH_D12G0900	50.6921	3.09371	5.2807	0.597207
GH_D13G0473	286.098	3.10319	5.41928	0.617396
GH_A05G0433	604.255	3.11261	16.5275	1.83714
GH_D05G3950	35.2848	3.24126	0.652677	0.066181
GH_D05G4035	77.0936	3.2808	1.77991	0.175229
GH_A12G0230	218.179	3.29102	12.1204	1.16637
GH_D10G2544	242.497	3.32482	1.79329	0.169602
GH_A12G1417	121.006	3.34988	8.58462	0.821341
GH_D09G0584	357.634	3.38565	8.12448	0.753402
GH_A12G2448	327.928	3.41317	8.51266	0.778775
GH_D10G2543	455.243	3.41374	3.23285	0.292469
GH_A03G1308	32.5262	3.42889	1.00649	0.101418
GH_D07G1099	216.403	3.47885	4.73763	0.408127
GH_D04G2073	35.4775	3.57384	2.76172	0.223952
GH_A03G0291	347.424	3.58144	359.858	29.6809
GH_A05G1979	15.1934	3.5949	1.55276	0.121552
GH_D04G0309	25.0095	3.61566	1.70971	0.148104
GH_A12G2984	25.7728	3.6412	19.142	1.4748
GH_D12G0482	35.4353	3.65629	0.805736	0.062943
GH_D13G2467	307.872	3.69025	6.44335	0.480188
GH_D04G0404	68.8376	3.74941	1.82936	0.130316
GH_A05G2690	22.5699	3.77177	0.598824	0.043339
GH_A07G1109	38.8152	3.77179	1.18802	0.084442
GH_D01G0904	128.813	3.84073	2.06242	0.138204
GH_A11G2195	38.3084	3.8787	0.8892	0.058097
GH_D13G0314	48.1198	3.91264	0.447193	0.028472
GH_A03G0293	260.716	3.95323	4221.7	152.733
GH_A05G3971	60.682	3.95887	2.10395	0.130315
GH_A03G0631	147.366	3.97822	0.464229	0.028586
GH_D11G0650	37.0701	3.97823	0.685674	0.042895
GH_D07G2472	52.3021	3.97823	0.680587	0.042047
GH_D10G0176	75.4633	3.97823	0.640331	0.039133
GH_A06G1748	26.8882	3.97823	0.534708	0.032908
GH_A09G1794	48.1481	3.97824	0.123106	0.008488
GH_A11G1361	26.9798	4.02554	1.54495	0.091977
GH_D13G1002	20.8539	4.04862	11.12	0.654883
GH_D06G0116	105.583	4.05319	1.60734	0.093174
GH_A07G0177	30.6603	4.07134	0.404507	0.023083
GH_D11G2985	18.8727	4.07134	1.00235	0.057301
GH_D10G2541	126.295	4.07134	1.22997	0.068413
GH_D03G1776	30.4915	4.11574	1.55185	0.065373
GH_D01G2290	430.449	4.11989	31.5934	1.75117
GH_D07G1097	216.224	4.13245	5.34967	0.291165
GH_D01G2012	34.8543	4.15879	2.36424	0.128529
GH_A03G1261	17.981	4.1588	1.25129	0.078158
GH_D08G0492	37.9605	4.1588	1.21419	0.065356
GH_scaffold19810_objG0001	65.4941	4.17986	7.6307	0.407694
GH_A03G0292	139.442	4.18254	220.77	11.8794
GH_A05G1252	541.003	4.21702	2.32824	0.120071
GH_D08G2656	19.9994	4.24125	0.770093	0.045202
GH_D03G1576	349.223	4.27298	30.7296	1.53581
GH_A13G2547	209.943	4.46989	10.7104	0.453306
GH_D10G2334	222.693	4.47681	14.8659	0.649457
GH_D08G2031	415.652	4.52815	11.8495	0.494348
GH_A04G1724	17.6534	4.53076	1.787	0.074651
GH_A08G1515	10.5349	4.53077	1.37196	0.056891
GH_D10G2540	579.704	4.56028	2.25109	0.09028
GH_A05G2916	187	4.5632	5.03723	0.20636
GH_A12G1754	170.87	4.56959	22.0551	0.897939
GH_A01G0852	110.545	4.57914	1.81868	0.07362
GH_D11G1171	55.164	4.5949	2.48631	0.099196
GH_D03G1778	203.747	4.67126	3.8342	0.13884
GH_A03G0193	385.493	4.69025	6.80692	0.258731
GH_A04G1252	1371.75	4.69085	254.143	9.55732
GH_A12G1392	221.829	4.77178	4.11433	0.144562
GH_D10G2545	97.8137	4.79016	3.98225	0.152642
GH_D06G2452	98.4807	4.83592	0.159641	0
GH_A05G1458	75.8284	4.83593	1.52315	0
GH_D04G0457	64.2559	4.83594	0.684987	0
GH_A05G1977	155.656	4.8527	2.69748	0.089314
GH_D12G1750	465.814	4.86836	67.8783	2.24798
GH_scaffold12226_objG0002	19.4197	4.87868	4.21323	0.139216
GH_A11G2851	45.7701	4.92931	0.961745	0.030202
GH_A11G2862	109.483	4.92931	0.783011	0.024833
GH_A12G2731	140.325	4.97453	4.51716	0.137994
GH_A13G0419	122.554	4.97823	3.37434	0.10281
GH_A05G2869	567.59	5.09894	0.768098	0
GH_D02G0218	90.9836	5.09895	0.052767	0
GH_D03G0836	22.7091	5.09896	0.125433	0
GH_A11G0351	18.5414	5.09896	0.053622	0
GH_D12G0262	34.8521	5.09897	0.83426	0
GH_A11G2516	16.7861	5.09897	0.177063	0
GH_A04G0525	307.501	5.11087	6.22755	0.16767
GH_scaffold31414_objG0001	431.908	5.18468	28.6802	0.760248
GH_A09G1846	179.554	5.22515	17.0191	0.439968
GH_D05G3216	1018.1	5.24281	19.1046	0.491692
GH_D05G3647	33.0751	5.32134	0.055359	0
GH_D06G0712	13.7282	5.32135	0.594866	0
GH_A13G1587	12.2635	5.32135	0.123412	0
GH_A13G0062	11.659	5.32135	0.154856	0
GH_D06G1967	15.1139	5.32136	0.499351	0
GH_scaffold6259_objG0002	41.4588	5.32139	0.578836	0
GH_A09G0647	462.512	5.41604	9.65773	0.209975
GH_D05G3885	50.7259	5.51399	0.067541	0
GH_D11G0514	14.1691	5.514	0.329258	0
GH_A03G0617	9.7086	5.51401	0.167382	0
GH_A06G1459	18.3721	5.51402	0.283881	0
GH_D13G2266	16.2071	5.51403	0.161008	0
GH_D10G1623	14.1951	5.51403	0.223847	0
GH_D13G0531	32.6514	5.51403	1.35977	0
GH_D09G0187	86.9421	5.51429	7.57594	0.124335
GH_D04G1593	64.5808	5.57914	3.49455	0.070297
GH_A08G2421	343.221	5.67337	11.8533	0.22351
GH_A02G1292	24.7232	5.68393	0.284831	0
GH_D09G1344	35.365	5.68394	0.212882	0
GH_A07G0491	15.096	5.68396	0.188167	0
GH_D05G2506	158.502	5.68606	2.02864	0.03768
GH_D01G0862	240.004	5.73159	7.43252	0.127592
GH_D13G2324	66.6295	5.74375	1.86484	0.033462
GH_D05G3846	338.382	5.74941	4.85557	0.086797
GH_A03G0399	36.3605	5.79925	4.49372	0.077413
GH_A05G3194	91.0034	5.82623	1.09557	0.018658
GH_D05G2016	664.063	5.83004	15.4518	0.254881
GH_D11G3321	17.2665	5.83592	0.162285	0
GH_D01G0608	47.7451	5.83592	0.094426	0
GH_A04G0206	16.7494	5.83592	0.126999	0
GH_A12G1070	11.2831	5.83593	1.55597	0
GH_D04G1491	18.6784	5.83594	0.240882	0
GH_A05G2496	353.914	5.96211	7.31406	0.113041
GH_D12G0504	10.6071	5.97343	1.20201	0
GH_A01G0850	20.702	5.97344	0.234789	0
GH_A05G2228	23.7667	5.97345	0.38097	0
GH_D01G2197	12.8214	5.97346	2.88422	0
GH_D13G2540	307.43	6.04289	11.2796	0.175931
GH_D13G1533	310.93	6.05623	3.99209	0.057703
GH_A03G0630	71.2848	6.09371	9.90813	0.141571
GH_D04G0296	17.3057	6.09895	0.239425	0
GH_A11G1534	26.8509	6.09897	0.435318	0
GH_A03G1647	17.45	6.09897	0.659523	0
GH_A07G0851	16.4683	6.09898	0.622258	0
GH_D13G2161	30.1633	6.09898	0.24365	0
GH_D13G2267	118.164	6.123	5.70766	0.078679
GH_D02G0317	127.82	6.17987	4.19271	0.065615
GH_D01G2289	296.994	6.21089	12.8115	0.173091
GH_D05G2274	6.91297	6.21444	0.64149	0
GH_A13G0139	11.4856	6.21446	0.211161	0
GH_D10G2647	58.5437	6.26116	1.83693	0.028034
GH_D12G1751	644.354	6.28404	85.0619	1.05592
GH_D09G0392	14.4785	6.32135	0.40126	0
GH_D04G1428	9.28053	6.32135	0.36502	0
GH_D13G1884	16.3114	6.32136	0.452423	0
GH_A08G2798	20.9016	6.32136	0.289381	0
GH_A13G0756	11.4668	6.32137	1.01181	0
GH_A13G1153	9.28295	6.4209	0.966112	0
GH_A01G1845	20.3389	6.42091	0.304418	0
GH_D07G1012	10.3255	6.42091	0.997667	0
GH_A05G2963	10.4068	6.42091	0.320146	0
GH_D10G2461	26.0081	6.51401	0.318524	0
GH_A13G2332	3677.35	6.5943	87.4118	0.865039
GH_D02G2049	15.8939	6.60146	0.751226	0
GH_D13G0636	12.2026	6.60147	0.595291	0
GH_A10G0751	30.5791	6.6015	0.472791	0
GH_D01G0700	9.70483	6.68393	0.350845	0
GH_D06G0577	13.4997	6.68393	0.63101	0
GH_A05G3160	8.18006	6.68394	0.433307	0
GH_A12G0088	45.2089	6.68395	0.387783	0
GH_A11G0782	21.6697	6.68396	0.960524	0
GH_A04G1281	113.871	6.68396	0.310513	0
GH_D12G2869	64.7243	6.71519	3.45011	0.031569
GH_D06G0121	43.144	6.76193	1.76156	0
GH_A02G1309	18.7962	6.76193	0.431802	0
GH_A05G2867	14.3378	6.76195	1.89564	0
GH_D08G2496	17.2378	6.76195	6.46773	0
GH_D01G0333	17.0998	6.76196	0.716519	0
GH_A11G3154	38.5023	6.76196	0.358052	0
GH_D13G2329	90.4894	6.76196	0.695352	0
GH_D05G2017	112.556	6.77178	4.43854	0.036682
GH_D06G0120	8.99285	6.83591	2.2717	0
GH_D11G0367	17.5588	6.83593	0.178711	0
GH_D13G1065	15.5916	6.83593	1.1875	0
GH_D03G0552	5.44293	6.83594	2.26641	0
GH_D05G0435	13.4227	6.83595	1.25734	0
GH_D01G0577	20.6512	6.83595	1.73434	0
GH_A10G1865	47.2722	6.90631	2.67719	0
GH_A03G0933	5.39854	6.90631	0.72543	0
GH_D08G2654	10.9004	6.90633	0.904729	0
GH_scaffold47226_objG0001	20.8602	6.90635	6.86577	0
GH_A04G0223	820.474	6.91324	15.2602	0.12039
GH_A13G2660	166.248	6.95399	6.60395	0.05131
GH_D08G0889	12.2116	6.97343	0.302279	0
GH_D04G1941	280.281	7.01386	4.92693	0.036617
GH_D05G3781	10.1171	7.03758	0.419645	0
GH_D11G3040	20.073	7.03759	0.847638	0
GH_A10G0327	35.4629	7.03759	0.678669	0
GH_A12G1755	475.016	7.05548	60.5543	0.439968
GH_A01G0350	15.0202	7.09897	0.878364	0
GH_A13G0747	22.9836	7.09899	2.84874	0
GH_D01G2288	228.041	7.11573	5.97514	0.044208
GH_D01G1383	49.398	7.15786	0.583711	0
GH_A01G1774	8.26318	7.15787	2.01286	0
GH_D12G2870	15.0442	7.15787	0.507718	0
GH_A05G2936	17.9904	7.21447	2.16951	0
GH_A03G0398	119.286	7.23121	11.9062	0.114193
GH_D12G2868	15.1631	7.2689	2.80701	0
GH_D11G3039	21.3398	7.2689	0.975608	0
GH_D07G0137	7.94741	7.32137	0.551485	0
GH_A13G1576	286.863	7.32872	3.22783	0.019234
GH_A05G2497	215.188	7.35675	2.92783	0.017146
GH_D03G1324	52.7468	7.37199	4.47189	0
GH_D04G1397	22.0779	7.37201	0.535137	0
GH_D04G1587	788.25	7.39177	101.141	0.551868
GH_D05G3988	12.7975	7.42091	2.69964	0
GH_A08G2659	22.6982	7.42092	1.29284	0
GH_A01G0925	32.848	7.42092	3.23963	0
GH_A01G2419	204.871	7.42449	27.3231	0.156479
GH_D12G2619	29.6869	7.46823	0.713587	0
GH_A06G0141	27.0083	7.51401	3.01894	0
GH_D02G0473	12.8488	7.55842	1.1516	0
GH_A10G1033	21.2945	7.55842	1.05529	0
GH_A08G2488	17.5534	7.60149	11.6949	0
GH_D13G2325	432.269	7.60272	6.80199	0.033596
GH_D09G2630	18.5836	7.64328	2.37097	0
GH_A07G2604	31.3849	7.64332	3.44039	0
GH_A04G0220	280.64	7.64878	3.63134	0.017395
GH_D07G2545	50.6123	7.72346	3.59023	0
GH_D05G2505	159.407	7.72347	0.692934	0
GH_A11G1875	15.0216	7.76191	5.69924	0
GH_A08G2016	44.2071	7.76196	1.13649	0
GH_D09G1075	41.3933	7.83595	0.901971	0
GH_A04G0224	285.839	7.92309	4.39501	0.019011
GH_A11G2590	17.0183	7.94026	1.18414	0
GH_D10G1957	13.7106	8.00585	4.74864	0
GH_D11G3041	54.2026	8.0376	1.1077	0
GH_D09G0582	22.9868	8.06859	1.02457	0
GH_D13G2520	35.159	8.06862	0.484094	0
GH_D06G0123	274.52	8.08255	5.15549	0.018229
GH_A05G1981	34.381	8.09898	0.985967	0
GH_A04G1098	60.5394	8.24196	6.57367	0
GH_D11G0330	412.875	8.28079	14.8453	0.022978
GH_D09G0583	18.5587	8.39667	1.29539	0
GH_scaffold239_objG0001	218.344	8.39668	1.83308	0
GH_D01G0943	38.1504	8.51403	6.91122	0
GH_D13G2328	1453.18	8.55717	52.4285	0.138055
GH_D09G0189	526.307	8.59882	29.224	0.105662
GH_A11G0317	530.678	8.60662	18.6144	0.022978
GH_D04G1439	70.1115	8.70386	9.05531	0
GH_A09G0622	41.7213	8.76196	1.65675	0
GH_D10G2282	225.471	8.76196	2.37107	0
GH_A11G3156	329.834	8.76196	1.43202	0
GH_D02G0649	140.403	8.87159	1.87671	0
GH_D03G1575	381.687	8.91053	38.2203	0.114175
GH_D02G0552	105.571	8.94027	8.86948	0
GH_A12G2598	66.499	8.97345	1.99641	0
GH_A04G0074	117.066	8.97347	7.91894	0
GH_D07G1091	53.4322	9.00588	2.21976	0
GH_D03G1574	54.1716	9.14338	8.23043	0
GH_D05G3845	729.842	9.16673	10.4093	0.016905
GH_A04G1058	107.742	9.2555	1.95614	0
GH_A03G0159	65.292	9.28222	12.827	0
GH_D13G2326	230.865	9.44477	5.12456	0
GH_D05G3844	619.791	9.52255	13.3243	0.017395
GH_D08G2655	70.0881	9.52524	5.51262	0
GH_A05G1995	117.645	9.58013	2.45101	0
GH_D11G2881	137.263	9.60146	4.48984	0
GH_A13G0738	133.037	9.79944	34.1008	0
GH_A11G0097	297.312	9.85389	3.22506	0
GH_A08G2660	89.3175	9.92341	7.24188	0
GH_D13G0533	212.417	10.1434	31.3431	0
GH_D12G2871	145.89	10.2283	4.19944	0
GH_A13G2336	175.38	10.3278	8.27666	0
GH_A04G1593	246.452	10.4448	4.90898	0
GH_D09G0090	1770.1	10.625	52.7469	0.032059
GH_A11G2138	222.165	10.6839	4.32358	0
GH_D05G2030	188.527	10.762	5.57236	0
GH_A11G3155	45.9182	10.7948	6.62931	0
GH_D11G3183	207.418	10.7994	5.87258	0
GH_A01G0700	721.218	11.8224	12.3041	0
GH_A01G1772	672.447	11.8738	49.8374	0
GH_A04G0491	557.254	12.4433	17.0128	0
GH_D07G2129	41.6511	19.7871	0.018845	0
GH_A06G0128	29.2193	21.5029	0.086785	0

## Sheet: Suppl Table 3
Table S3 Categories of transcription factors in DEGs
Gene ID	Up/Down regulated	Nr_annotation	Source	Gene annotation
GH_A12G2166( GhERF105)	Down	ERF Transcription factor	Gossypium	Ethylene-responsive transcription factor ERF105
GH_A01G0350	Down	NAC Transcription factor	Gossypium	Transcription factor JUNGBRUNNEN 1
GH_A08G2659	Down	NAC Transcription factor	Gossypium	Transcription factor JUNGBRUNNEN 1
GH_A08G2660	Down	NAC Transcription factor	Gossypium	Transcription factor JUNGBRUNNEN 1
GH_D01G0333	Down	NAC Transcription factor	Gossypium	Transcription factor JUNGBRUNNEN 1
GH_D08G2655	Down	NAC Transcription factor	Gossypium	Transcription factor JUNGBRUNNEN 1
GH_A12G2598	Down	MYC Transcription factor	Gossypium	Transcription factor MYC4
GH_D12G2619	Down	MYC Transcription factor	Gossypium	Transcription factor MYC4
GH_A05G3971	Down	HSF Transcription factor	Gossypium	Heat stress transcription factor A-4b
GH_D04G0404	Down	HSF Transcription factor	Gossypium	Heat stress transcription factor A-4b
GH_D11G0514	Down	HSF Transcription factor	Gossypium	Heat shock factor protein HSF24
GH_A12G0088	Down	C2H2 Zn finger Transcription factor	Gossypium	Protein indeterminate-domain 2
GH_A07G0851	Down	MYB Transcription factor	Gossypium	Transcription factor MYB113
GH_D07G2545	Down	WRKY Transcription factor	Gossypium	WRKY 75

## Sheet: Suppl Table 4
Table S4 List of primers used for cloning GhERF105
Primer name	Sequences (5'-3')
PF	5’-TGGAGAGAACACGGGGGACTCTAGAATGGCATGTTCTGATGAAACATCAG-3’
PR	5’- TTTACTCATACTAGTCCCGGGCATAACCTCAAGCCTGGAATACCCA-3’

## Sheet: Suppl Table 5
Table S5 Primer of Real-time PCR used in the expression analysis of GhERF105 and other genes
Primer name	Sequences (5'-3')
ERF105PF	5’-CAGCCAACGTCGTCCTTCTA-3’
ERF105PR	5’-CTTCCCCCATGGTCGTCTTC-3’
GoPGFPF	5’-AAGGCTTTCGGATCAGGCTC-3’
GoPGFPR	5’-TTCGACAACCCCGAAGGATG-3’
ACGF1PF	5’-CAAGCCTGGAATACCCGAACCA-3’
ACGF1PR	5’-CGATGACCTGGGTCGTCTGTTC-3’
DCGF1PF	5’-ACCCACTTCTTGTGGCGTTCTT-3’
DCGF1PR	5’-GAAACTGGATCGAAGCTGGGGT-3’
ACGF1PF	5’-CCCTGGGATCTCCCGAAAGCTA-3’
ACGF1PR	5’-CCCTGTTTGGTCTCACGCTGTT-3’
DCGF1PF	5’-ACTGACAACAGCACCAACCTCC-3’
DCGF1PR	5’-AAGCGTTGATGGCTTCTCCTCG-3’
CGP1PF	5’-AGCCTCGGCCTCAGATCTTATC-3’
CGP1PR	5’-TGGTTGTCACTGCAATCAGCCA-3’
ActinPF	5’-ATCCTCCGTCTTGACCTTG-3’
ActinPR	5’-TGTCCGTCAGGCAACTCAT-3’

## Sheet: Suppl Table 6
Table S6 List of primers used in VIGS experiment
Primer name	Sequences (5'-3')
VIGSPF	5’-AGAAGGCCTCCATGGGGATCCCGCCATAGAAGCGGCAAAAG-3’
VIGSPR	5’-GAGACGCGTGAGCTCGGTACCTCATTATCCCCGATCCCCGT-3’
TRV1-PF	5’-CAGATAGAACACTGTGTGCACTC-3’
TRV1-PR	5’-ATACCGGTCTGAAACAGACTCG-3’
PDS-F	5’- GCCTGAAGACTGGAGAGAGATT -3’
PDS-R	5’- GCTTTACTCTGATCTGCAGATA -3’
TRV2-PF	5’-TTCAGGCGGTTCTTGTGTGT-3’
TRV2-PR	5’-ACGCCGATCTCAAACAGTCT-3’
ActinPF	5’-ATCCTCCGTCTTGACCTTG-3’
ActinPR	5’-TGTCCGTCAGGCAACTCAT-3’

## Sheet: Suppl Table 7
Table S7 List of primers used in Subcellular localization
Primer name	Sequences (5'-3')
YXBPF	5’-TGGAGAGAACACGGGGGACTCTAGAATGGCATGTTCTGATGAAACATCAG-3’
YXBPR	5’- TTTACTCATACTAGTCCCGGGCATAACCTCAAGCCTGGAATACCCA-3’
GFP-F	5’-ATGAGTAAAGGAGAAGAACTTTTCACTGG-3’
GFP-R	5’-TTTGTATAGTTCATCCATGCCATGTGTAATC-3’
pBI121（35S）	5’- GACGCACAATCCCACTATCC -3’
M13-F	5’- GTTGTAAAACGACGGCCAG -3’

## Sheet: Suppl Table 8
Table S8 List of primers used in Transactivation Activity experiment
Primer name	Sequences (5'-3')
TAERF105PF	5’-CATATGGCCATGGAGGCCGAATTCATGGCATGTTCTGATGAAACATCAG-3’
TAERF105PR	5’-GTTATGCTAGTTATGCGGCCGCCATAACCTCAAGCCTGGAATACCC-3’
T7	5’-TAATACGACTCACTATAGGG-3’
3'BD	5’-TAAGAGTCACTTTAAAATTTGTATAC-3’
